# Supplementary material for: Use of genetic variation to separate the effects of early and later life adiposity on disease risk: mendelian randomisation study
Source: BMJ. 2020 May 6;369:m1203. doi: 10.1136/bmj.m1203 (PMC7201936; doi:10.1136/bmj.m1203)
Supplement: Supplementary file 2 — Web appendix: Supplementary tables [file rict052821.wt.xlsx]

## Sheet: Index
Index
Supplementary Table 1: Genome-wide association study consortia from which disease outcome effect estimates were obtained in this study
Supplementary Table 2: Genome-wide association study results for early life body size in the UK Biobank
Supplementary Table 3: Genome-wide association study results for adulthood body size in the UK Biobank
Supplementary Table 4: Comparison of genome-wide effect estimates between early life and adult body size in the UK Biobank
Supplementary Table 5: Genome-wide association study results for early life body size in the UK Biobank (Females only)
Supplementary Table 6: Genome-wide association study results for adulthood body size in the UK Biobank (Females only)
Supplementary Table 7: Genome-wide association study results for early life body size in the UK Biobank (Males only)
Supplementary Table 8: Genome-wide association study results for adulthood size in the UK Biobank (Males only)
Supplementary Table 9: Genome-wide association study results for early life body size in the UK Biobank (with additional adjustment for month of birth)
Supplementary Table 10: Genome-wide association study results for early life body size in the UK Biobank (Females only with additional adjustment for month of birth)
Supplementary Table 11: Genome-wide association study results for early life body size in the UK Biobank (Males only with additional adjustment for month of birth)
Supplementary Table 12: Genetically determined effect estimates from univariable and multivariable Mendelian randomization analysis assessing the effect of both predicted early life and adult body size on 4 disease outcomes
Supplementary Table 13: F-statistics for univariable and multivariable Mendelian randomization analyses
Supplementary Table 14: Assessment of heterogeneity for all outcomes
Supplementary Table 15: Sensitivity analyses using multivariable MR Egger analysis to assess the effect of both predicted early life and adult body size on 4 disease outcomes
Supplementary Table 16: Univariable and multivariable Mendelian randomization analysis assessing the effect of both predicted early life and adult measures on breast cancer (ER+/ER- cases)

## Sheet: Table S1
Supplementary Table 1: Genome-wide association study consortia from which disease outcome effect estimates were obtained in this study
Disease outcome	Lead author name	Consortium	Pubmed ID	Year	Sample size	Number of cases	Number of controls	Population
Coronary Artery Disease	Nikpay	CARDIoGRAMplusC4D	26343387	2015	184305	60801	123504	Mixed population (Males and females)
Type 2 Diabetes	Morris	DIAGRAM	22885922	2012	69033	12171	56862	European (Males and females)
Breast cancer	Michailidou	BCAC	29059683	2017	228951	122977	105974	European (Females only)
Prostate cancer	Schumacher	PRACTICAL	29892016	2018	140254	79148	61106	European (Males only)

## Sheet: Table S2
Supplementary Table 2: Genome-wide association study results for early life body size in the UK Biobank
SNP - single nucleotide polymorphism identifier, Beta - effect estimate coefficient for SNP on body size, SE- standard error of the effect estimate, P - corresponding p -value
SNP	Chromosome	Base position	Closest gene	Effect allele	Other allele	Effect allele frequency	Beta	Standard Error	P
rs1421085	16	53800954	FTO	T	C	0.596552	-0.0474156	0.00142737	5.7e-242
rs543874	1	177889480	SEC16B	A	G	0.794752	-0.0471181	0.00173208	6e-163
rs10182458	2	25150641	ADCY3	A	G	0.513877	-0.0359119	0.00139965	3.5e-145
rs62106258	2	417167	FAM150B	T	C	0.951459	0.0802051	0.00325367	3.6e-134
rs12992672	2	632592	TMEM18	G	A	0.171864	-0.0433484	0.00185227	4e-121
rs7132908	12	50263148	FAIM2	G	A	0.615537	-0.0312648	0.00144009	1.6e-104
rs663129	18	57838401	MC4R	G	A	0.766595	-0.0332832	0.00165555	6.8e-90
rs12042908	1	74997762	TNNI3K	A	G	0.437703	0.0274603	0.0014112	2.5e-84
rs12641981	4	45179883	GNPDA2	C	T	0.565002	-0.0222039	0.00141521	1.8e-55
rs55880046	16	19941557	GPRC5B	T	G	0.857664	0.0298545	0.00200515	3.9e-50
rs115319174	2	207066474	GPR1	G	C	0.942407	-0.0423448	0.00303598	3.3e-44
rs3798519	6	50788778	TFAP2B	A	C	0.820086	-0.0250116	0.00182377	8.3e-43
rs11209943	1	72750500	NEGR1	A	G	0.396432	-0.0183431	0.0014277	8.8e-38
rs8030456	15	68076856	MAP2K5	C	T	0.773633	0.0213135	0.00167058	2.8e-37
rs35918296	8	76862208	HNF4G	C	T	0.586164	0.0166507	0.00142402	1.4e-31
rs2238435	16	4014282	ADCY9	C	G	0.386247	-0.0164809	0.00144207	3e-30
rs7550711	1	110082886	GPR61	C	T	0.973981	-0.0484123	0.00441228	5.2e-28
rs4744246	9	96254464	FAM120A	A	G	0.656346	-0.0157627	0.00147894	1.6e-26
rs34260097	6	100727703	SIM1	T	G	0.776056	-0.0178193	0.00167858	2.5e-26
rs12798028	11	47604639	NDUFS3	C	T	0.591453	-0.0145642	0.00142183	1.3e-24
rs56133711	11	27723334	BDNF	G	A	0.7406	-0.0162341	0.00159852	3.1e-24
rs12110721	6	55190480	GFRAL	G	A	0.825618	-0.0189364	0.00189383	1.5e-23
rs3810291	19	47569003	ZC3H4	G	A	0.324953	-0.0147393	0.00149539	6.4e-23
rs12429545	13	54102206	OLFM4	G	A	0.870646	-0.0206347	0.00210607	1.2e-22
rs1933437	13	28624294	FLT3	G	A	0.374865	0.0141618	0.00144569	1.2e-22
rs113728099	18	58157767	MC4R	G	A	0.975264	0.0439845	0.00454379	3.7e-22
rs7377083	4	102708997	BANK1	C	A	0.568979	-0.0137436	0.00142539	5.3e-22
rs9265968	6	31315663	HLA-B	A	T	0.866272	-0.0201268	0.00210974	1.4e-21
rs62037365	16	28868962	SH2B1	C	G	0.601978	-0.0136515	0.00143018	1.4e-21
rs7239114	18	45921214	ZBTB7C	G	A	0.458349	-0.0134996	0.00141729	1.7e-21
rs7719067	5	153538241	MFAP3	A	G	0.427582	0.0134519	0.00141395	1.8e-21
rs1775255	6	51243035	PKHD1	G	T	0.523411	-0.0133493	0.00140509	2.1e-21
rs75001243	7	93216002	GNGT1	C	T	0.640117	-0.013733	0.0014597	5.1e-21
rs9260164	6	29911684	HLA-A	C	T	0.737668	-0.0151662	0.00161429	5.7e-21
rs61978655	14	30491807	PRKD1	G	A	0.961364	-0.033933	0.00364752	1.4e-20
rs16996644	20	15813475	MACROD2	C	G	0.873026	-0.0193482	0.00211042	4.8e-20
rs7084503	10	2666859	PFKP	T	C	0.491843	0.012897	0.00140787	5.2e-20
rs4688359	3	61198880	FHIT	C	T	0.626072	0.0130482	0.00144868	2.1e-19
rs9291816	5	63932508	RGS7BP	C	T	0.676351	0.0133785	0.00149777	4.2e-19
rs12140153	1	62579891	INADL	G	T	0.905761	0.021828	0.0024546	6e-19
rs7355953	3	85792137	CADM2	T	C	0.784962	-0.015159	0.00170933	7.4e-19
rs7958241	12	49509262	LMBR1L	A	G	0.656021	-0.0130618	0.00147566	8.6e-19
rs35162296	6	26318262	HIST1H4H	C	T	0.894147	-0.0200619	0.00227186	1e-18
rs2767486	1	65991203	LEPR	A	G	0.797514	-0.0153659	0.00174293	1.2e-18
rs41310284	10	102447647	PAX2	C	A	0.898985	0.0206042	0.00234116	1.4e-18
rs1384660	2	142299735	LRP1B	G	A	0.814942	0.0158046	0.00180252	1.8e-18
rs3131336	6	28831611	TRIM27	C	T	0.882895	-0.019064	0.00217729	2e-18
rs34196306	6	27425644	ZNF184	G	C	0.893449	-0.0199863	0.00228695	2.3e-18
rs3129942	6	32338283	C6orf10	G	T	0.742436	-0.013944	0.00159845	2.7e-18
rs2303384	11	65640204	EFEMP2	C	T	0.359636	0.0127037	0.00145732	2.9e-18
rs9603697	13	40783323	AL133318.1	C	T	0.673168	-0.0129577	0.00149585	4.6e-18
rs200744777	20	6609610	BMP2	T	G	0.561375	-0.0121262	0.00142165	1.5e-17
rs13254613	8	64804804	YTHDF3	A	C	0.654054	-0.0125693	0.00147501	1.6e-17
rs6001872	22	40703245	TNRC6B	A	G	0.65069	0.012536	0.00147235	1.7e-17
rs13047416	21	40309436	ETS2	C	G	0.622962	0.0123424	0.0014507	1.8e-17
rs796915	6	154304628	OPRM1	C	G	0.305175	-0.0129135	0.00152339	2.3e-17
rs2594994	3	11339960	ATG7	T	A	0.178094	0.015449	0.00183012	3.1e-17
rs55726687	12	991306	WNK1	G	A	0.79024	-0.0144994	0.00171845	3.2e-17
rs1333010	13	66205228	PCDH9	G	A	0.389639	0.0120684	0.00143825	4.8e-17
rs4432271	16	20245283	GP2	C	T	0.131408	-0.0175304	0.00210763	9e-17
rs78444298	1	184672098	EDEM3	G	A	0.980505	0.042032	0.00509751	1.6e-16
rs9538146	13	59199461	PCDH17	A	G	0.502937	-0.0115642	0.00140654	2e-16
rs117903946	16	67449639	ZDHHC1	G	A	0.967498	-0.0322531	0.00394917	3.2e-16
rs1576655	13	79587841	RBM26	A	C	0.404079	-0.0118472	0.00145793	4.4e-16
rs59714050	3	141267294	RASA2	T	A	0.933673	-0.0228386	0.00281497	4.9e-16
rs11215403	11	115058585	CADM1	G	A	0.757269	0.0132366	0.00163438	5.5e-16
rs7656673	4	30840331	PCDH7	A	G	0.599358	-0.011556	0.00142927	6.2e-16
rs72819571	17	2170501	SMG6	G	T	0.652316	0.0118643	0.00147086	7.3e-16
rs11150745	17	78757626	RPTOR	A	G	0.68227	0.0121511	0.00150731	7.5e-16
rs2207894	20	54387343	CBLN4	C	T	0.808677	0.0143543	0.0017812	7.7e-16
rs11642090	16	81730582	CMIP	T	C	0.626428	-0.0117093	0.00145885	1e-15
rs788858	4	82138300	PRKG2	A	G	0.706844	0.0122893	0.00154345	1.7e-15
rs818898	9	6970806	KDM4C	A	G	0.31586	0.0120672	0.00152242	2.3e-15
rs72755233	15	100692953	ADAMTS17	G	A	0.888558	-0.0176324	0.00222464	2.3e-15
rs2409743	8	11070360	XKR6	C	G	0.503174	0.0110699	0.00140256	3e-15
rs12713889	2	77225361	LRRTM4	T	C	0.670052	0.0116905	0.00148697	3.8e-15
rs2722406	7	24306762	NPY	C	T	0.715873	-0.0121923	0.00155483	4.4e-15
rs2735556	3	88105360	CGGBP1	T	C	0.885665	0.017187	0.00219676	5.1e-15
rs13256357	8	9979535	MSRA	C	T	0.798517	-0.0136671	0.00175094	5.9e-15
rs10796828	11	69490346	ORAOV1	T	G	0.365603	-0.0113389	0.00145639	6.9e-15
rs2187642	12	11855624	ETV6	A	C	0.37581	-0.0111759	0.00144458	1e-14
rs12606230	18	52492252	RAB27B	T	C	0.766455	-0.0127194	0.001658	1.7e-14
rs6449532	5	60715446	ZSWIM6	C	T	0.63966	0.0110534	0.00145717	3.3e-14
rs10896348	11	68357368	PPP6R3	T	C	0.723747	0.0118678	0.00156406	3.3e-14
rs1013737	18	937050	ADCYAP1	G	C	0.506779	-0.0106383	0.00140318	3.4e-14
rs17399739	10	87490850	GRID1	A	G	0.931102	-0.020955	0.00277071	3.9e-14
rs17637472	17	47461433	RP11-81K2.1	G	A	0.601401	-0.0109071	0.0014437	4.2e-14
rs71231793	7	76682610	UPK3B	T	C	0.841645	-0.0153814	0.00204209	5e-14
rs1199333	3	138091701	MRAS	G	T	0.184152	0.0135434	0.00180308	5.9e-14
rs2034963	3	48170802	CDC25A	G	C	0.35132	0.0110872	0.00147962	6.7e-14
rs39862	5	66185151	MAST4	T	C	0.717446	0.0116464	0.0015571	7.5e-14
rs11777719	8	8581038	CLDN23	A	G	0.715936	-0.011672	0.0015618	7.8e-14
rs1865719	14	79923667	NRXN3	A	G	0.367072	-0.0109005	0.0014606	8.5e-14
rs1342831	6	54096151	MLIP	T	C	0.942918	-0.0224824	0.00301599	9e-14
rs7989098	13	27925496	GTF3A	T	C	0.258487	-0.0120926	0.00162629	1e-13
rs11525873	7	138817193	TTC26	T	C	0.902215	0.0175009	0.00236302	1.3e-13
rs117911387	9	130446836	STXBP1	G	A	0.953645	-0.0245792	0.00333076	1.6e-13
rs2229330	1	6649228	ZBTB48	T	G	0.92759	-0.0197417	0.00269425	2.3e-13
rs9438393	1	205782718	SLC41A1	A	G	0.585662	0.0103485	0.0014216	3.4e-13
rs200801362	6	31555480	LST1	T	C	0.839907	-0.0188461	0.00259515	3.8e-13
rs7161424	14	33309274	AKAP6	G	A	0.520764	-0.0102364	0.00141773	5.2e-13
rs116399833	19	18502374	LRRC25	C	A	0.77367	-0.0123065	0.00170539	5.3e-13
rs754635	3	42305131	CCK	C	G	0.113398	-0.0159064	0.00220637	5.6e-13
rs1935354	9	27822531	LINGO2	T	C	0.51711	-0.010116	0.00140546	6.1e-13
rs2275241	9	129370576	LMX1B	G	A	0.628088	-0.0103897	0.00144907	7.5e-13
rs12214497	6	10015908	OFCC1	G	T	0.654505	0.0105167	0.00147302	9.4e-13
rs7306710	12	66376091	HMGA2	T	C	0.47969	0.00996644	0.00141056	1.6e-12
rs77960	5	103964585	NUDT12	G	A	0.671971	0.0105292	0.00149263	1.7e-12
rs78607331	12	57648644	R3HDM2	C	T	0.955251	-0.0238811	0.00338464	1.7e-12
rs4889630	16	30877544	BCL7C	T	C	0.19996	0.0123539	0.00175019	1.7e-12
rs630602	1	54728864	SSBP3	G	C	0.393414	-0.0101454	0.00143978	1.8e-12
rs7606059	2	188152749	CALCRL	T	C	0.335053	-0.0105079	0.0014958	2.1e-12
rs7305424	12	118399491	KSR2	A	T	0.657832	-0.0103917	0.00148319	2.4e-12
rs61937656	12	39483502	CPNE8	G	A	0.773702	0.0117234	0.00167816	2.8e-12
rs73422097	6	41727740	PGC	A	G	0.698774	-0.0106191	0.00152472	3.3e-12
rs957512	9	120405705	TLR4	T	C	0.669786	0.0103405	0.00149388	4.5e-12
rs1452991	6	141473363	NMBR	G	A	0.627782	-0.010059	0.00145817	5.3e-12
rs7619139	3	25110415	RARB	T	A	0.411293	-0.00979985	0.00142677	6.5e-12
rs355748	3	153964496	ARHGEF26	G	T	0.62244	-0.00994327	0.00144891	6.8e-12
rs10790809	11	126372550	KIRREL3	A	G	0.44025	-0.00966875	0.00141008	7e-12
rs7012648	8	28091482	ELP3	G	A	0.414981	-0.00973962	0.00142581	8.4e-12
rs947088	20	17171373	PCSK2	G	T	0.282112	-0.0106197	0.00156177	1e-11
rs2968973	4	130740404	C4orf33	C	T	0.357105	0.00992715	0.00146237	1.1e-11
rs3817428	15	89415247	ACAN	C	G	0.735103	-0.0107532	0.00158832	1.3e-11
rs836179	12	50503082	GPD1	A	G	0.630603	0.00980524	0.00145108	1.4e-11
rs7625768	3	131774642	CPNE4	G	A	0.682031	-0.0101684	0.00150615	1.5e-11
rs62425398	6	166416028	PDE10A	C	A	0.893663	-0.0154122	0.00228414	1.5e-11
rs11205303	1	149906413	MTMR11	T	C	0.593282	0.0095816	0.00142532	1.8e-11
rs601338	19	49206674	FUT2	G	A	0.49204	0.00938062	0.00139994	2.1e-11
rs6979832	7	127856276	LEP	A	G	0.503006	-0.00941916	0.00140949	2.3e-11
rs112898427	2	67561335	ETAA1	C	T	0.299591	0.0103395	0.00154965	2.5e-11
rs661878	11	29188691	METTL15	A	G	0.866936	0.0137542	0.00206148	2.5e-11
rs1800437	19	46181392	GIPR	G	C	0.80578	0.0117899	0.00176862	2.6e-11
rs7808296	7	103127620	RELN	C	T	0.684557	-0.0100374	0.00150806	2.8e-11
rs146910503	2	25446473	DNMT3A	G	A	0.978757	0.0334167	0.00502526	2.9e-11
rs7759938	6	105378954	LIN28B	C	T	0.321912	-0.00997693	0.00149947	2.9e-11
rs7237444	18	39468982	PIK3C3	G	A	0.327748	0.0100991	0.0015214	3.2e-11
rs824207	15	24007729	NDN	A	G	0.465213	-0.00930969	0.00140401	3.3e-11
rs1422067	5	77424836	AP3B1	C	T	0.762745	0.0108803	0.00164522	3.8e-11
rs7162542	15	84514290	ADAMTSL3	C	G	0.442849	0.00931445	0.00141068	4e-11
rs2970356	15	90623540	ZNF710	C	G	0.679324	-0.0104594	0.00158456	4.1e-11
rs4074404	1	187683956	PLA2G4A	T	A	0.840611	-0.0126757	0.0019229	4.3e-11
rs12045879	1	15817090	CELA2B	C	T	0.686864	0.00988708	0.00150652	5.3e-11
rs1808579	18	21104888	NPC1	C	T	0.517857	0.00915422	0.00140367	7e-11
rs9299	17	46669430	HOXB3	C	T	0.343455	-0.00958609	0.00147352	7.7e-11
rs9366803	6	32621132	HLA-DQB1	T	C	0.683074	-0.0107853	0.00167142	1.1e-10
rs7020564	9	109670016	ZNF462	A	T	0.702174	0.0100197	0.0015532	1.1e-10
rs28629903	12	122497001	BCL7A	T	C	0.435592	0.00909141	0.00141564	1.3e-10
rs10095724	8	53739232	RB1CC1	G	A	0.637545	0.00937064	0.00146096	1.4e-10
rs8048855	16	24830839	TNRC6A	G	T	0.199337	0.0113	0.00176862	1.7e-10
rs7536458	1	118864602	SPAG17	T	G	0.737635	-0.0101185	0.00158868	1.9e-10
rs34517439	1	78450517	DNAJB4	C	A	0.87821	-0.0137682	0.0021645	2e-10
rs8096658	18	77156537	NFATC1	C	G	0.512551	0.00902376	0.00141867	2e-10
rs4958568	5	152016093	NMUR2	G	A	0.72267	0.00995639	0.00156699	2.1e-10
rs7424771	2	161276378	RBMS1	G	A	0.556491	0.00893011	0.00140744	2.2e-10
rs4572029	10	70889053	VPS26A	A	G	0.794818	0.0111075	0.00174972	2.2e-10
rs2246623	17	74084449	EXOC7	C	T	0.553108	0.00894181	0.00141021	2.3e-10
rs918472	5	170738836	TLX3	G	A	0.283869	-0.00988359	0.00155984	2.4e-10
rs2141004	2	6194359	DKFZP761K2322	A	C	0.735808	0.0100488	0.00158821	2.5e-10
rs10133279	14	82702712	SEL1L	C	T	0.558438	-0.00896156	0.00142043	2.8e-10
rs35588936	1	155950963	ARHGEF2	C	T	0.935497	0.0180806	0.00286728	2.9e-10
rs9922288	16	24550930	RBBP6	A	G	0.235517	0.0105391	0.00167252	3e-10
rs77976727	8	4300554	CSMD1	C	T	0.906093	-0.0151036	0.0024091	3.6e-10
rs2629881	3	59778271	FHIT	C	T	0.22119	-0.0105954	0.00169243	3.8e-10
rs78907487	22	22151939	MAPK1	A	C	0.852214	-0.0123725	0.00197676	3.9e-10
rs35926495	3	50255663	GNAI2	C	T	0.623257	-0.00907724	0.00145444	4.3e-10
rs4985555	16	70690166	IL34	A	G	0.501462	0.00874366	0.00140147	4.4e-10
rs10503246	8	4130363	CSMD1	A	G	0.708124	-0.00965863	0.00154965	4.6e-10
rs262338	7	103417134	RELN	G	T	0.547323	-0.00881868	0.00141558	4.7e-10
rs435775	6	97237609	GPR63	A	G	0.252094	-0.0100539	0.00161541	4.9e-10
rs7753558	6	117523471	VGLL2	C	A	0.36595	0.00908761	0.00146255	5.2e-10
rs7951870	11	46373311	DGKZ	T	C	0.829486	-0.0115536	0.00186108	5.4e-10
rs6783281	3	84791851	CADM2	A	G	0.708451	-0.00955864	0.00154078	5.5e-10
rs35189091	4	137147696	PCDH18	A	G	0.627856	0.00899022	0.0014507	5.7e-10
rs1552759	12	99640557	ANKS1B	T	C	0.343693	0.00916958	0.00148232	6.2e-10
rs34811474	4	25408838	ANAPC4	G	A	0.76914	0.0102115	0.00166271	8.2e-10
rs2356864	1	50839740	DMRTA2	G	A	0.479203	-0.00857973	0.00139949	8.8e-10
rs3810304	19	30861683	ZNF536	A	G	0.22577	0.0102846	0.00167804	8.8e-10
rs7522014	1	66551759	PDE4B	A	G	0.672558	0.00930705	0.00151981	9.1e-10
rs2115885	5	87598818	TMEM161B	G	A	0.791515	0.0106168	0.00173406	9.2e-10
rs212517	1	21577159	ECE1	T	A	0.398321	0.00875288	0.0014312	9.6e-10
rs62621197	19	8670147	ADAMTS10	C	T	0.962835	-0.0235313	0.0038478	9.6e-10
rs62134189	2	45046339	CAMKMT	A	G	0.896658	0.0141965	0.00232462	1e-09
rs2307111	5	75003678	POC5	T	C	0.604907	0.00873578	0.00143344	1.1e-09
rs3936511	5	55860781	AC022431.2	A	G	0.808037	0.0108306	0.00177725	1.1e-09
rs10234366	7	46743746	AC011294.3	G	A	0.895237	-0.0139631	0.0022919	1.1e-09
rs4808961	19	19577215	GATAD2A	C	G	0.633254	0.00889853	0.00145843	1.1e-09
rs117455294	20	57427951	GNAS	C	A	0.948721	0.0193211	0.00317271	1.1e-09
rs4267058	11	28645584	METTL15	T	C	0.626467	0.00878598	0.00144632	1.2e-09
rs3013431	1	113242488	MOV10	C	T	0.388477	0.00870548	0.00143466	1.3e-09
rs2867116	2	682363	TMEM18	C	A	0.860357	-0.0122733	0.00202796	1.4e-09
rs75387636	10	120278394	PRLHR	G	A	0.958457	-0.0212162	0.00350991	1.5e-09
rs2281148	20	36433288	CTNNBL1	T	C	0.749285	-0.00979394	0.00161914	1.5e-09
rs10860295	12	98542699	RP11-181C3.1	T	C	0.55235	-0.00851585	0.00141032	1.6e-09
rs2902142	2	58849805	FANCL	C	T	0.625064	0.00871305	0.00144593	1.7e-09
rs10962279	9	16103030	CCDC171	T	C	0.781672	-0.0101915	0.00169453	1.8e-09
rs12817542	12	103736499	C12orf42	C	T	0.939168	-0.0176001	0.00292738	1.8e-09
rs1852006	7	77829768	MAGI2	G	A	0.64299	0.00877312	0.00146122	1.9e-09
rs10498713	6	22729300	HDGFL1	G	T	0.850669	-0.0117786	0.00196504	2e-09
rs6457808	6	35143465	TCP11	G	T	0.981979	-0.0315026	0.00526278	2.2e-09
rs7814267	8	5545084	CSMD1	A	G	0.81462	-0.0108902	0.00182656	2.5e-09
rs146980124	17	44627649	LRRC37A2	A	C	0.383726	0.0102411	0.00172485	2.9e-09
rs8117463	20	17231063	PCSK2	G	A	0.675262	0.0088999	0.00149889	2.9e-09
rs10953577	7	108263540	DNAJB9	T	C	0.623364	-0.00858308	0.00144701	3e-09
rs12748436	1	177761109	SEC16B	C	G	0.9237	-0.015605	0.002642	3.5e-09
rs4723263	7	33194826	BBS9	G	C	0.566915	-0.00832963	0.00141275	3.7e-09
rs7123283	11	122809055	C11orf63	C	T	0.525219	0.00832173	0.00141117	3.7e-09
rs7145052	14	92461192	TRIP11	C	T	0.549319	-0.00831269	0.00140944	3.7e-09
rs67603370	17	7524504	SHBG	G	A	0.921665	-0.0158266	0.00268431	3.7e-09
rs11891707	2	207120604	ZDBF2	T	C	0.864826	0.0121046	0.00205431	3.8e-09
rs9652090	13	27983367	GTF3A	G	T	0.540322	-0.00832927	0.00141558	4e-09
rs10842356	12	24621348	BCAT1	A	T	0.484602	0.00823376	0.00140036	4.1e-09
rs62032001	16	49065630	CBLN1	A	C	0.802785	-0.0103954	0.00176942	4.2e-09
rs3993347	14	103267403	TRAF3	T	C	0.352881	0.00861473	0.00146845	4.4e-09
rs7633995	3	180369750	CCDC39	A	G	0.899338	-0.0144818	0.00247597	4.9e-09
rs10116891	9	122651993	RP11-295D22.1	G	A	0.89905	-0.0135983	0.00233545	5.8e-09
rs636402	2	219466859	RQCD1	T	C	0.395066	0.0083291	0.00143111	5.9e-09
rs884152	8	25770557	EBF2	G	T	0.355895	-0.00851231	0.00146322	6e-09
rs3118252	9	25115154	TUSC1	G	C	0.416563	-0.0083153	0.00142927	6e-09
rs6931604	6	98578215	POU3F2	C	T	0.398855	-0.00832756	0.0014327	6.2e-09
rs61936936	12	116391685	MED13L	A	T	0.900038	-0.0136211	0.00234396	6.2e-09
rs9370527	6	56245812	COL21A1	G	A	0.759058	-0.00949473	0.00163571	6.4e-09
rs3181269	11	33755956	CD59	C	T	0.745591	0.00932683	0.0016066	6.4e-09
rs9594686	13	42723197	DGKH	C	T	0.823184	0.0107007	0.00184282	6.4e-09
rs1666132	3	77649190	ROBO2	C	T	0.422104	0.00827303	0.00142698	6.7e-09
rs4739558	8	38337264	FGFR1	A	G	0.399483	0.00829517	0.00143069	6.7e-09
rs7354849	1	232765308	SIPA1L2	A	G	0.540843	-0.00817408	0.00141027	6.8e-09
rs9611560	22	41750622	ZC3H7B	T	C	0.261198	0.00930858	0.00161153	7.6e-09
rs7817581	8	143136114	TSNARE1	G	A	0.67229	0.00861219	0.00149135	7.7e-09
rs7672	16	68294800	PLA2G15	C	G	0.285863	0.00900368	0.00156003	7.9e-09
rs2242258	10	75607168	CAMK2G	T	C	0.741068	-0.00920083	0.00159781	8.5e-09
rs1696058	12	90767159	CCER1	T	C	0.402699	0.00839094	0.00145752	8.6e-09
rs7503580	17	79087036	BAIAP2	C	T	0.841844	-0.0111158	0.00193305	8.9e-09
rs115359679	7	755987	PRKAR1B	C	A	0.930782	-0.0164279	0.00285935	9.2e-09
rs7711823	5	158489315	EBF1	A	G	0.637547	0.00838771	0.00146043	9.3e-09
rs7565437	2	65646966	SPRED2	T	C	0.590225	0.00818295	0.00142584	9.5e-09
rs11256627	10	10535954	CELF2	G	A	0.295322	-0.00887696	0.00154651	9.5e-09
rs11165687	1	97099767	PTBP2	C	T	0.590832	-0.00813348	0.001421	1e-08
rs10937241	3	185822774	ETV5	A	G	0.160567	-0.0109074	0.00190978	1.1e-08
rs12941038	17	66509143	PRKAR1A	C	T	0.769815	-0.00954182	0.00166872	1.1e-08
rs4545941	19	16534207	EPS15L1	T	C	0.831369	-0.0108751	0.00190325	1.1e-08
rs12308065	12	120624085	GCN1L1	A	G	0.373043	-0.00828917	0.00145482	1.2e-08
rs4783789	16	51446707	SALL1	T	C	0.777678	0.0095829	0.00168296	1.2e-08
rs201666051	9	20920868	FOCAD	C	T	0.618198	-0.00824182	0.0014494	1.3e-08
rs1476698	2	242296449	FARP2	A	G	0.631534	0.00822246	0.0014496	1.4e-08
rs71483681	11	131469205	NTM	T	C	0.487454	-0.00806318	0.00142109	1.4e-08
rs2755253	1	67470843	SLC35D1	C	T	0.291714	0.008712	0.00153927	1.5e-08
rs7439324	4	44501351	KCTD8	C	T	0.837732	0.0107707	0.0019031	1.5e-08
rs116293915	12	42705738	PPHLN1	C	A	0.555071	-0.00799953	0.00141326	1.5e-08
rs7163692	15	47932453	SEMA6D	C	G	0.649385	0.00831115	0.00146823	1.5e-08
rs1177279	2	61295122	KIAA1841	A	G	0.2779	0.00883119	0.00156428	1.6e-08
rs6974282	7	100098295	NYAP1	C	T	0.804155	0.0100558	0.00177805	1.6e-08
rs6577497	1	8605667	RERE	A	T	0.614272	0.00807228	0.00143424	1.8e-08
rs2539692	2	59841988	BCL11A	T	A	0.391021	0.00807277	0.00143311	1.8e-08
rs34722008	4	38659594	AC021860.1	G	A	0.646531	0.00826538	0.00146755	1.8e-08
rs1619120	9	87302196	NTRK2	A	G	0.399349	-0.00806432	0.00143197	1.8e-08
rs2958542	11	62181882	SCGB1A1	C	T	0.632298	0.00823945	0.00146406	1.8e-08
rs10887571	10	88030441	GRID1	C	T	0.552146	-0.00798055	0.00141952	1.9e-08
rs115903965	3	66009529	MAGI1	G	A	0.975613	-0.0255086	0.00454393	2e-08
rs12132598	1	115235785	AMPD1	A	G	0.667322	-0.0083233	0.00148685	2.2e-08
rs2939931	10	121636406	MCMBP	T	C	0.517188	-0.00785688	0.00140343	2.2e-08
rs3815156	17	29685150	NF1	A	G	0.82365	-0.010306	0.00184428	2.3e-08
rs8130408	21	39237138	KCNJ6	A	C	0.255786	-0.00901268	0.00161364	2.3e-08
rs538579	3	62711674	CADPS	G	C	0.685061	-0.0084219	0.00150934	2.4e-08
rs1061072	10	126684796	CTBP2	G	A	0.892937	0.0126772	0.00227298	2.4e-08
rs7159126	14	93783176	BTBD7	T	C	0.716531	0.00867886	0.00155446	2.4e-08
rs7217460	17	65393344	PITPNC1	G	A	0.770482	0.00936753	0.00167795	2.4e-08
rs2268762	3	38516075	ACVR2B	A	G	0.388067	-0.00799477	0.00143606	2.6e-08
rs1402989	3	27056851	NEK10	C	T	0.514974	-0.00779167	0.00140203	2.7e-08
rs7840305	8	57168101	CHCHD7	A	G	0.62892	0.008059	0.00144985	2.7e-08
rs10841379	12	19992303	AEBP2	A	G	0.315325	-0.00838674	0.00150927	2.7e-08
rs6719507	2	29733801	ALK	G	A	0.558383	0.00781795	0.00140961	2.9e-08
rs11727676	4	145659064	HHIP	T	C	0.903565	0.0131462	0.00237141	3e-08
rs73085586	20	22430241	FOXA2	G	A	0.798751	-0.00970779	0.0017522	3e-08
rs11925138	3	131626048	CPNE4	G	A	0.904169	0.0132341	0.00238955	3.1e-08
rs11040333	11	49346332	FOLH1	G	A	0.290309	-0.00854938	0.00154462	3.1e-08
rs3791478	2	240064139	HDAC4	T	C	0.890549	0.0125091	0.00226474	3.3e-08
rs10823504	10	72034062	NPFFR1	G	A	0.936321	0.0158621	0.0028729	3.4e-08
rs594585	16	65939803	CDH5	T	G	0.408838	0.00795132	0.0014401	3.4e-08
rs16839832	1	196349909	KCNT2	G	T	0.917759	-0.0140808	0.00255407	3.5e-08
rs76187039	6	43233990	TTBK1	G	T	0.865193	-0.0113078	0.00205092	3.5e-08
rs78420139	14	101201687	DLK1	G	A	0.944649	0.0170415	0.00309099	3.5e-08
rs2175171	1	7028842	CAMTA1	G	C	0.443375	-0.00776553	0.00140957	3.6e-08
rs10791902	11	67093360	SSH3	C	T	0.58767	-0.00791481	0.00143682	3.6e-08
rs1000471	15	89986583	RHCG	C	T	0.783832	-0.00950759	0.00172531	3.6e-08
rs4677156	3	72417857	RYBP	A	T	0.230804	0.00924646	0.00167959	3.7e-08
rs9610387	22	36476762	RBFOX2	G	A	0.914436	0.0137993	0.00250771	3.7e-08
rs10503555	8	15763818	TUSC3	A	G	0.5568	0.0077774	0.00141489	3.9e-08
rs12601380	17	34904985	GGNBP2	A	C	0.587339	0.00779822	0.00141888	3.9e-08
rs1357798	3	83780583	CADM2	C	T	0.213947	-0.00938759	0.00171142	4.1e-08
rs10111937	8	54160092	OPRK1	C	T	0.699952	-0.00836953	0.00152827	4.3e-08
rs68015088	18	51484010	MBD2	G	A	0.654098	0.00810392	0.00147879	4.3e-08
rs62048187	15	38117049	TMCO5A	G	C	0.682898	-0.00838898	0.00153213	4.4e-08
rs3774604	3	53824136	CACNA1D	C	T	0.631085	0.00793521	0.00145441	4.9e-08
rs67679818	7	110672704	IMMP2L	C	T	0.417621	0.00779682	0.00142961	4.9e-08

## Sheet: Table S3
Supplementary Table 3: Genome-wide association study results for adulthood body size in the UK Biobank
SNP - single nucleotide polymorphism identifier, Beta - effect estimate coefficient for SNP on body size, SE- standard error of the effect estimate, P - corresponding p -value
SNP	Chromosome	Base position	Closest gene	Effect allele	Other allele	Effect allele frequency	Beta	Standard Error	P
rs56094641	16	53806453	FTO	A	G	0.595371	-0.0465215	0.00139707	4e-243
rs58084604	18	57849429	MC4R	C	T	0.766902	-0.0351865	0.00162237	2.6e-104
rs374892365	2	633055	TMEM18	A	T	0.171957	-0.0364526	0.00182023	3.2e-89
rs539515	1	177889025	SEC16B	A	C	0.795046	-0.0301588	0.00169526	8.4e-71
rs563738408	2	420443	FAM150B	G	A	0.966108	0.0635767	0.00389441	6.5e-60
rs6752378	2	25150116	ADCY3	C	A	0.513963	-0.020021	0.00136857	1.8e-48
rs6265	11	27679916	BDNF	C	T	0.811547	0.0245417	0.00175291	1.5e-44
rs72892910	6	50816887	TFAP2B	G	T	0.827755	-0.0252844	0.00181803	5.7e-44
rs12507026	4	45181334	GNPDA2	A	T	0.565253	-0.0186737	0.00138436	1.8e-41
rs7132908	12	50263148	FAIM2	G	A	0.615537	-0.0186209	0.00141036	8.4e-40
rs9843653	3	49920571	MST1R	T	C	0.488186	-0.0175503	0.00137056	1.5e-37
rs7498665	16	28883241	SH2B1	A	G	0.600456	-0.0172834	0.00140127	5.9e-35
rs10423928	19	46182304	GIPR	T	A	0.805697	0.0207638	0.00173237	4.2e-33
rs2307111	5	75003678	POC5	T	C	0.604907	0.0167553	0.00140266	6.9e-33
rs9366863	6	34688946	C6orf106	T	C	0.328032	0.0173843	0.00145749	8.5e-33
rs34517439	1	78450517	DNAJB4	C	A	0.87821	-0.0246975	0.00211727	1.9e-31
rs2241420	15	68082816	MAP2K5	G	A	0.774304	0.0184512	0.0016375	1.9e-29
rs13107325	4	103188709	SLC39A8	C	T	0.92511	-0.0287138	0.00260568	3.1e-28
rs12798028	11	47604639	NDUFS3	C	T	0.591453	-0.0150337	0.00139188	3.4e-27
rs3810291	19	47569003	ZC3H4	G	A	0.324953	-0.0157949	0.00146479	4.1e-27
rs3814883	16	29994922	TAOK2	C	T	0.517555	-0.014757	0.00137637	8.1e-27
rs2613499	1	72751552	NEGR1	A	G	0.808963	0.0185702	0.00173761	1.2e-26
rs17770336	9	28414625	LINGO2	C	T	0.677521	-0.0155163	0.00146443	3.1e-26
rs2678204	1	201800511	IPO9	T	G	0.659718	-0.0150162	0.00144491	2.7e-25
rs869400	3	185826740	ETV5	T	G	0.185088	-0.0183105	0.00176638	3.5e-25
rs862320	16	69651866	NFAT5	C	T	0.590358	0.0143991	0.0013964	6.2e-25
rs59227842	11	43692423	HSD17B12	A	G	0.688473	-0.0152449	0.00149355	1.8e-24
rs34811474	4	25408838	ANAPC4	G	A	0.76914	0.0165964	0.00162688	2e-24
rs7424120	2	59313974	FANCL	C	T	0.398085	0.0142008	0.0014016	4e-24
rs34898535	16	31025641	STX1B	C	T	0.622254	0.0143098	0.00141495	4.8e-24
rs879620	16	4015729	ADCY9	C	T	0.386749	-0.0142563	0.00141252	5.9e-24
rs236660	7	75050086	POM121C	T	C	0.428913	-0.0144693	0.00143954	9.1e-24
rs1320903	3	131758077	CPNE4	G	A	0.68029	-0.0146157	0.00146919	2.6e-23
rs57636386	18	58048295	MC4R	T	C	0.916171	0.0247018	0.00248459	2.7e-23
rs1477290	5	87988934	MEF2C	T	C	0.862972	-0.0199356	0.00200994	3.5e-23
rs41279738	1	110082551	GPR61	T	G	0.974003	-0.0427759	0.00431814	3.9e-23
rs12429545	13	54102206	OLFM4	G	A	0.870646	-0.0200311	0.00206205	2.6e-22
rs10146997	14	79945162	NRXN3	A	G	0.778004	-0.0159997	0.00165074	3.2e-22
rs4671328	2	58935282	FANCL	T	G	0.448702	0.0131699	0.00138617	2.1e-21
rs17716502	8	116659731	TRPS1	C	T	0.795594	0.0162355	0.00171408	2.7e-21
rs11150745	17	78757626	RPTOR	A	G	0.68227	0.0137948	0.00147616	9.2e-21
rs6575340	14	94023972	UNC79	G	A	0.363991	-0.0133217	0.00142984	1.2e-20
rs1788808	18	21090023	NPC1	A	G	0.505066	0.0127402	0.00137473	1.9e-20
rs12253527	10	21819824	MLLT10	G	A	0.678022	-0.0136135	0.00146958	2e-20
rs147730268	12	123024476	KNTC1	G	T	0.912739	0.0228315	0.00248522	4e-20
rs34298980	6	40409243	LRFN2	T	C	0.491242	0.0132574	0.00144434	4.4e-20
rs35957544	8	73440371	KCNB2	G	T	0.425673	0.0126785	0.00139004	7.4e-20
rs3748126	7	76632736	UPK3B	C	G	0.187649	0.0165225	0.00182279	1.3e-19
rs13292699	9	15910044	CCDC171	A	C	0.566335	0.0125361	0.00138627	1.5e-19
rs61813324	1	156049877	MEX3A	C	T	0.864324	-0.0182963	0.00202748	1.8e-19
rs12883788	14	33303540	AKAP6	C	T	0.540271	-0.0124311	0.00138188	2.3e-19
rs2234458	11	65639374	EFEMP2	C	T	0.360457	0.0128189	0.00142617	2.5e-19
rs66460909	20	51195387	ZFP64	G	A	0.8077	0.0156925	0.00174901	2.9e-19
rs1454687	3	94038085	NSUN3	C	G	0.484614	0.0122831	0.00136952	3e-19
rs1320251	17	21264396	KCNJ12	C	T	0.545301	0.0123928	0.00138267	3.2e-19
rs12140153	1	62579891	INADL	G	T	0.905761	0.0214472	0.00240105	4.2e-19
rs10404726	19	18834514	CRTC1	C	T	0.534535	0.0122931	0.00137833	4.7e-19
rs12484438	22	40558064	TNRC6B	T	C	0.660603	0.0128869	0.00145125	6.7e-19
rs403694	21	46567625	ADARB1	C	T	0.462687	-0.0121794	0.00138306	1.3e-18
rs12357890	10	99762693	CRTAC1	A	G	0.442815	-0.0121927	0.00138837	1.6e-18
rs8054082	16	19975418	GPR139	C	T	0.859126	0.0174136	0.00199799	2.9e-18
rs9788550	14	29681138	PRKD1	G	C	0.75258	0.0137871	0.00159576	5.6e-18
rs8015400	14	25930988	STXBP6	C	A	0.323165	-0.0126459	0.00146766	6.9e-18
rs4790292	17	1824305	RTN4RL1	C	A	0.846299	0.0163291	0.00191052	1.3e-17
rs2260051	6	31591918	PRRC2A	A	T	0.438452	-0.011743	0.00137839	1.6e-17
rs1296328	4	137083193	PCDH18	A	C	0.440914	0.0117384	0.00138729	2.6e-17
rs55896564	8	11447093	BLK	G	A	0.465195	0.0116966	0.00138218	2.6e-17
rs429358	19	45411941	APOE	T	C	0.845733	0.0160691	0.00190178	2.9e-17
rs6938973	6	98421721	MMS22L	T	C	0.398676	-0.0118066	0.00140063	3.5e-17
rs6601451	8	10243681	MSRA	C	G	0.48458	0.0115699	0.00137389	3.7e-17
rs11134679	5	170623391	RANBP17	A	G	0.3153	-0.0124028	0.00147968	5.2e-17
rs200119412	8	77224420	ZFHX4	T	C	0.44279	-0.0116411	0.00138966	5.4e-17
rs11079849	17	47090785	IGF2BP1	C	T	0.671402	0.0122339	0.00146379	6.4e-17
rs6679458	1	96946253	PTBP2	G	T	0.409353	-0.0115552	0.00138957	9.1e-17
rs1167311	1	49996959	AGBL4	G	A	0.318742	0.0122534	0.00147912	1.2e-16
rs6870983	5	87697533	TMEM161B	C	T	0.78596	0.0137971	0.00167313	1.6e-16
rs409696	2	147900651	ACVR2A	G	A	0.423716	0.0114218	0.00138666	1.8e-16
rs9317002	13	59175727	PCDH17	C	A	0.485411	-0.0113783	0.00138238	1.9e-16
rs2206925	20	6634895	BMP2	T	C	0.364264	-0.0117606	0.00143024	2e-16
rs149457	5	107438057	FBXL17	C	T	0.82989	0.0150324	0.00182987	2.1e-16
rs28711392	11	13349559	ARNTL	T	C	0.632865	0.0117792	0.00143412	2.1e-16
rs7827182	8	8380471	SGK223	G	C	0.51076	-0.0112266	0.00137268	2.9e-16
rs55726687	12	991306	WNK1	G	A	0.79024	-0.0137557	0.00168297	3e-16
rs4764949	12	103658096	C12orf42	A	G	0.674209	0.0119345	0.00146505	3.8e-16
rs113230003	19	18460956	PGPEP1	G	A	0.739445	0.0126164	0.00157671	1.2e-15
rs1576655	13	79587841	RBM26	A	C	0.404079	-0.0113489	0.00142746	1.9e-15
rs7145882	14	103255461	TRAF3	T	C	0.34231	0.0114597	0.00144519	2.2e-15
rs11691869	2	100805996	AFF3	C	A	0.637766	0.0112311	0.00142704	3.5e-15
rs6445198	3	61219865	FHIT	G	T	0.584018	0.0109609	0.00139251	3.5e-15
rs1568488	3	153657951	ARHGEF26	G	C	0.405272	-0.0110252	0.00140599	4.4e-15
rs72976986	19	4050424	ZBTB7A	G	A	0.80983	0.0138512	0.00176589	4.4e-15
rs11496125	7	103417557	RELN	C	T	0.5748	-0.0109238	0.00139455	4.8e-15
rs1631026	2	26953850	KCNK3	C	T	0.527217	-0.0107027	0.00137118	5.9e-15
rs12462975	19	30272202	CCNE1	G	A	0.67034	-0.0114755	0.00146997	5.9e-15
rs815163	1	190294726	BRINP3	T	C	0.436787	0.0107541	0.00137834	6.1e-15
rs12538826	7	99030228	PTCD1	T	C	0.885558	0.0167586	0.00215398	7.2e-15
rs8192675	3	170724883	SLC2A2	T	C	0.711353	-0.0117042	0.00150889	8.7e-15
rs41310284	10	102447647	PAX2	C	A	0.898985	0.0177406	0.00229148	9.8e-15
rs6669341	1	47678458	TAL1	A	G	0.417338	0.0106846	0.0013873	1.3e-14
rs4759228	12	56508409	PA2G4	G	C	0.704732	0.011615	0.00150727	1.3e-14
rs67257872	11	8530218	STK33	A	G	0.553292	0.0105979	0.00137933	1.5e-14
rs12951079	17	34933059	GGNBP2	G	A	0.581219	0.0107877	0.00140507	1.6e-14
rs115866895	1	1592638	SLC35E2B	A	G	0.736665	0.0120194	0.0015664	1.7e-14
rs7553158	1	75005238	TNNI3K	G	A	0.437549	0.0105556	0.00138011	2e-14
rs61217499	12	108417780	WSCD2	G	C	0.780037	0.0127589	0.00167171	2.3e-14
rs217672	14	62361021	SYT16	A	C	0.72828	-0.0118089	0.00154676	2.3e-14
rs10805383	5	63034606	HTR1A	G	A	0.519459	-0.0104667	0.00137409	2.6e-14
rs183315407	1	46201427	IPP	G	A	0.959739	0.0263723	0.0034926	4.3e-14
rs11633022	15	73074890	ADPGK	C	A	0.384832	-0.0108928	0.0014426	4.3e-14
rs12477088	2	67841326	ETAA1	T	C	0.589752	0.0104671	0.00138822	4.7e-14
rs11915747	3	85699040	CADM2	C	G	0.647257	0.010795	0.00143318	5e-14
rs3737992	1	33234128	KIAA1522	G	A	0.831	0.0137318	0.00182503	5.3e-14
rs9277992	6	33312455	DAXX	G	A	0.810445	-0.0132109	0.00175805	5.7e-14
rs529200	3	173114305	NLGN1	A	G	0.47215	-0.0103148	0.00137304	5.8e-14
rs12149660	16	70309237	AARS	G	A	0.88505	0.0162176	0.00216124	6.2e-14
rs62261477	3	48779421	IP6K2	G	C	0.917922	-0.0187472	0.00250189	6.7e-14
rs2253310	6	108888593	FOXO3	C	G	0.373748	-0.0105591	0.00141638	9e-14
rs724623	14	47303577	MDGA2	A	C	0.492239	0.0102441	0.00137406	9e-14
rs73213484	4	28489339	RP11-180C1.1	A	T	0.858841	0.0146376	0.00197063	1.1e-13
rs1222216	11	30346052	ARL14EP	C	T	0.773735	0.0121516	0.00163666	1.1e-13
rs34994596	15	80991447	ABHD17C	T	C	0.702696	0.0111514	0.00150201	1.1e-13
rs4658403	1	243832560	AKT3	C	T	0.166309	0.0136423	0.00183985	1.2e-13
rs35809007	2	47019521	LINC01118	G	A	0.636705	0.0105922	0.00142731	1.2e-13
rs1327259	6	51177811	PKHD1	A	G	0.6123	0.0104489	0.00141098	1.3e-13
rs58243949	18	52509833	RAB27B	C	T	0.767269	-0.0120706	0.00162981	1.3e-13
rs73026723	19	31017177	ZNF536	C	T	0.845759	0.0140677	0.00190031	1.3e-13
rs215634	7	32369148	PDE1C	A	G	0.388097	0.0104342	0.00141137	1.4e-13
rs412243	16	339672	AXIN1	T	C	0.621245	0.0104789	0.00141618	1.4e-13
rs10756555	9	14459089	NFIB	G	A	0.539336	0.0102529	0.00138891	1.6e-13
rs2343681	3	136535024	SLC35G2	G	A	0.210923	-0.0123563	0.00167752	1.8e-13
rs2237025	4	55541879	KIT	T	C	0.444505	0.0102433	0.00139113	1.8e-13
rs112253053	19	19425145	SUGP1	T	A	0.839148	0.013771	0.00186963	1.8e-13
rs34388845	6	28578286	SCAND3	A	G	0.786103	-0.0122774	0.00166938	1.9e-13
rs4482463	2	205375909	PARD3B	C	A	0.0770298	0.018863	0.00257351	2.3e-13
rs2035936	3	141298124	RASA2	G	T	0.944091	-0.0221545	0.00302303	2.3e-13
rs10174253	2	181323160	CWC22	A	C	0.718219	-0.011209	0.00153204	2.5e-13
rs35193668	13	33092929	N4BP2L2	C	T	0.63894	0.0104702	0.00143054	2.5e-13
rs6798941	3	52893465	TMEM110	C	T	0.704403	-0.0109993	0.00150528	2.7e-13
rs3931548	9	103113652	TEX10	C	A	0.618149	-0.0105077	0.0014385	2.8e-13
rs273505	19	18217147	MAST3	T	C	0.577896	-0.0101333	0.00139037	3.1e-13
rs13329943	16	24733751	TNRC6A	C	T	0.268201	-0.0113063	0.00155186	3.2e-13
rs111768603	3	42329113	CCK	G	T	0.890178	0.0159053	0.00219022	3.8e-13
rs10821196	9	96433396	PHF2	G	A	0.317602	0.0107393	0.00148333	4.5e-13
rs4962725	10	126733321	CTBP2	T	C	0.571866	-0.00996697	0.00138657	6.6e-13
rs61903695	11	89922417	NAALAD2	A	G	0.745081	-0.0113248	0.00157548	6.6e-13
rs3753639	1	154986091	ZBTB7B	T	C	0.756236	-0.0114965	0.00160241	7.3e-13
rs2433733	2	230816703	FBXO36	G	A	0.322314	0.010504	0.00146427	7.3e-13
rs1967772	13	28036062	MTIF3	G	A	0.714944	0.0109369	0.00152786	8.2e-13
rs59893724	5	80830788	SSBP2	A	G	0.756352	0.0114154	0.00159677	8.7e-13
rs11607476	11	115037061	CADM1	A	C	0.51337	-0.00986565	0.00138141	9.2e-13
rs1477890	4	18511738	LCORL	A	G	0.50706	-0.00977959	0.00137366	1.1e-12
rs2396625	7	113028634	TSRM	T	A	0.57862	0.00993598	0.0013964	1.1e-12
rs57488047	15	79403002	RASGRF1	T	C	0.5316	0.00986083	0.00138545	1.1e-12
rs4648450	1	2723214	TTC34	C	A	0.533103	0.0098008	0.00137971	1.2e-12
rs1451533	2	105466005	POU3F3	G	A	0.726343	-0.010968	0.00154606	1.3e-12
rs809955	4	140874760	MAML3	G	A	0.633959	0.0101003	0.00142485	1.4e-12
rs1632887	6	29909217	HLA-A	T	G	0.725853	-0.0110934	0.00156809	1.5e-12
rs2056477	7	2079744	MAD1L1	G	C	0.771778	0.0115643	0.00163545	1.5e-12
rs55931203	17	65854602	BPTF	C	T	0.812733	-0.0125644	0.00177792	1.6e-12
rs28350	3	42418446	LYZL4	A	G	0.17938	0.0126363	0.00179146	1.7e-12
rs12072739	1	98315893	DPYD	A	G	0.77558	-0.0115866	0.00164338	1.8e-12
rs1840660	7	114352615	FOXP2	G	A	0.611666	-0.00995498	0.00141493	2e-12
rs1411432	9	16728532	BNC2	A	C	0.813835	-0.0124381	0.00176815	2e-12
rs9579775	13	20616557	ZMYM2	A	C	0.864423	-0.0146498	0.00208415	2.1e-12
rs7924036	10	65191645	JMJD1C	G	T	0.49667	0.0096342	0.00137162	2.2e-12
rs9515446	13	112217108	RP11-65D24.2	A	G	0.552223	-0.00969209	0.00138007	2.2e-12
rs13174863	5	139080745	CXXC5	A	G	0.851925	-0.0136233	0.00194393	2.4e-12
rs112852122	20	47498117	ARFGEF2	G	A	0.84206	0.0133703	0.00191182	2.7e-12
rs7893571	10	16750129	RSU1	G	T	0.334299	-0.0101768	0.00145748	2.9e-12
rs1582931	5	122657199	CEP120	G	A	0.526852	0.00965729	0.00138429	3e-12
rs1436348	3	104612668	ALCAM	A	G	0.417165	-0.00966304	0.00138887	3.5e-12
rs1778830	1	156489974	IQGAP3	G	A	0.637787	-0.009908	0.00142688	3.8e-12
rs7601895	2	55281901	RTN4	C	G	0.692223	0.0103104	0.00148708	4.1e-12
rs1805123	7	150645534	KCNH2	T	G	0.75472	0.0110468	0.00159322	4.1e-12
rs2289379	7	44804225	ZMIZ2	C	T	0.60427	0.00975934	0.00140786	4.1e-12
rs12788343	11	131452912	NTM	T	C	0.590818	-0.00965197	0.00139325	4.3e-12
rs12033257	1	112318484	KCND3	A	G	0.617867	0.00980287	0.0014192	4.9e-12
rs7433076	3	90234502	EPHA3	T	A	0.522565	0.00951719	0.00137849	5.1e-12
rs2583410	4	102182199	PPP3CA	A	C	0.853006	-0.0133529	0.00193619	5.3e-12
rs36007635	6	163009335	PARK2	G	A	0.862284	0.0137121	0.00199026	5.6e-12
rs2035806	10	133984916	JAKMIP3	G	A	0.435427	0.00954916	0.00138642	5.7e-12
rs71495049	10	34014435	PARD3	G	A	0.916465	-0.0170656	0.00247827	5.7e-12
rs61992671	14	101531854	AL117190.3	A	G	0.507904	0.00988005	0.00143461	5.7e-12
rs2875762	6	124925032	NKAIN2	G	C	0.757091	-0.0110373	0.00160426	6e-12
rs1547026	6	51825622	PKHD1	T	C	0.708687	-0.0104407	0.00152144	6.8e-12
rs10799778	1	23313353	LACTBL1	T	G	0.166193	0.0125819	0.00183897	7.8e-12
rs34292685	11	64049021	GPR137	C	T	0.838208	0.0127228	0.00185993	7.9e-12
rs396354	2	86850022	CHMP3	T	C	0.284406	0.0103984	0.0015204	8e-12
rs75499503	6	26145217	HIST1H2AC	C	T	0.77991	0.0114761	0.00167813	8e-12
rs2051559	4	3298800	RGS12	T	C	0.867546	-0.0138644	0.00202875	8.3e-12
rs6963840	7	78144371	MAGI2	C	T	0.844199	-0.0129345	0.00189361	8.5e-12
rs329118	5	133861663	JADE2	C	T	0.580515	0.00948808	0.00139007	8.8e-12
rs12427047	12	90213070	ATP2B1	C	T	0.757298	0.0109098	0.00159892	8.9e-12
rs4527444	4	30842780	PCDH7	A	G	0.458691	-0.00939213	0.00137682	9e-12
rs3759584	14	103990799	CKB	T	C	0.636608	0.009739	0.00143449	1.1e-11
rs11782074	8	142617096	AC138647.1	G	T	0.616385	-0.00971808	0.00143319	1.2e-11
rs2114210	8	95595162	KIAA1429	G	A	0.664094	-0.00986173	0.00145393	1.2e-11
rs58351927	17	5297038	NUP88	A	G	0.697835	-0.0101443	0.0014973	1.2e-11
rs6050446	20	25195509	ENTPD6	A	G	0.0325877	-0.0264171	0.00389465	1.2e-11
rs6761463	2	50201547	NRXN1	G	C	0.1622	0.0125814	0.00185776	1.3e-11
rs1458156	12	41887940	PDZRN4	C	T	0.511511	-0.00928804	0.00137304	1.3e-11
rs7038966	9	73777777	TRPM3	C	T	0.588642	-0.00947635	0.00140121	1.4e-11
rs559231	18	39644247	PIK3C3	G	T	0.60699	-0.00952495	0.00141154	1.5e-11
rs61909165	11	134589355	AP003062.1	T	A	0.826017	-0.012264	0.00182095	1.6e-11
rs7719067	5	153538241	MFAP3	A	G	0.427582	0.0093096	0.00138359	1.7e-11
rs4759073	12	54653258	CBX5	G	A	0.590095	0.00934791	0.00139222	1.9e-11
rs2725371	8	30854033	PURG	A	G	0.303859	0.0100376	0.0014969	2e-11
rs187067151	20	29539588	FRG1B	G	T	0.965963	0.0266801	0.00397873	2e-11
rs62277889	2	198783693	PLCL1	C	T	0.703219	0.0105949	0.00158158	2.1e-11
rs114593013	3	84113491	CADM2	A	G	0.941951	0.0197179	0.00294476	2.1e-11
rs2712667	12	99588917	ANKS1B	G	C	0.356054	0.00962407	0.00143716	2.1e-11
rs17029006	3	12329452	PPARG	C	T	0.72369	0.0103969	0.0015534	2.2e-11
rs9522180	13	111970212	TEX29	C	T	0.446551	0.00923593	0.00138226	2.4e-11
rs9421249	10	118623322	ENO4	C	T	0.739061	-0.0104412	0.00156447	2.5e-11
rs7206608	16	82872628	CDH13	C	G	0.678317	-0.00978895	0.00146872	2.6e-11
rs6507054	18	31248323	ASXL3	T	C	0.415805	-0.00928368	0.00139315	2.7e-11
rs4148155	4	89054667	ABCG2	A	G	0.88671	0.0143494	0.00215753	2.9e-11
rs7103389	11	881639	CHID1	T	C	0.382148	-0.00946008	0.00142256	2.9e-11
rs61971082	13	86494667	SLITRK6	T	G	0.716165	-0.0101252	0.00152324	3e-11
rs11000993	10	76084111	ADK	T	C	0.876132	-0.013812	0.00207909	3.1e-11
rs4806814	19	1860147	KLF16	G	A	0.84213	0.0126512	0.00190443	3.1e-11
rs7519259	1	66434743	PDE4B	G	A	0.471527	-0.00914331	0.00137713	3.2e-11
rs6606686	12	110903380	GPN3	G	C	0.319388	0.00974754	0.00147061	3.4e-11
rs1373349	18	63282992	CDH7	C	T	0.316129	0.00980624	0.00148041	3.5e-11
rs7749708	6	153375907	RGS17	C	T	0.706341	-0.00998267	0.00150851	3.7e-11
rs9477762	6	18507853	RNF144B	A	T	0.945907	-0.0201859	0.00305238	3.8e-11
rs7321285	13	54319327	OLFM4	A	C	0.200937	0.0113478	0.00171932	4.1e-11
rs72910629	6	69761994	BAI3	A	G	0.864006	-0.0132548	0.00201085	4.3e-11
rs27215	5	66219318	MAST4	C	A	0.274935	-0.0102695	0.00156368	5.1e-11
rs7990098	13	96982541	HS6ST3	T	G	0.587612	-0.00915821	0.00139468	5.1e-11
rs116195355	1	39941508	MACF1	C	A	0.969118	0.0259588	0.00396473	5.9e-11
rs788163	2	172931559	METAP1D	A	C	0.724364	-0.0100556	0.00153629	5.9e-11
rs9395520	6	13183523	PHACTR1	C	T	0.695664	0.00975752	0.00149027	5.9e-11
rs17399739	10	87490850	GRID1	A	G	0.931102	-0.0177508	0.00271192	5.9e-11
rs78369934	17	61739101	MAP3K3	T	C	0.945453	0.0199362	0.00304655	6e-11
rs7925100	11	118941596	VPS11	G	A	0.603989	-0.00916807	0.00140267	6.3e-11
rs544200874	4	20124826	SLIT2	C	T	0.91859	-0.0176783	0.0027129	7.2e-11
rs80082351	3	114415926	ZBTB20	A	G	0.938199	0.018501	0.00284688	8.1e-11
rs72917533	2	175238924	CIR1	T	C	0.814306	0.011462	0.00176411	8.2e-11
rs113962925	17	46044446	CDK5RAP3	C	T	0.925586	-0.0171085	0.00263645	8.6e-11
rs4916229	1	171443368	PRRC2C	C	G	0.904445	-0.0151299	0.00233311	8.9e-11
rs4575195	10	114765747	TCF7L2	C	A	0.686634	0.00959417	0.00147977	9e-11
rs76824303	3	62459819	CADPS	A	C	0.900098	0.0151797	0.00234294	9.2e-11
rs12187066	5	88800355	MEF2C	A	G	0.678103	-0.0101906	0.00157523	9.8e-11
rs10499014	6	97947755	MMS22L	C	G	0.731353	0.0100464	0.00155554	1.1e-10
rs113132247	9	131026108	GOLGA2	G	A	0.846977	-0.0123286	0.0019113	1.1e-10
rs3902951	14	69789755	GALNT16	T	G	0.762853	-0.010523	0.00163159	1.1e-10
rs67913249	5	43204126	NIM1K	C	G	0.658268	0.00934618	0.00145015	1.2e-10
rs2866720	7	70106310	AUTS2	C	T	0.614657	-0.00912913	0.0014182	1.2e-10
rs117176448	8	27261138	PTK2B	C	G	0.903818	-0.0149728	0.00232404	1.2e-10
rs13218383	6	120173501	MAN1A1	C	G	0.664927	0.00931833	0.00145169	1.4e-10
rs11525873	7	138817193	TTC26	T	C	0.902215	0.014829	0.00231302	1.4e-10
rs10185199	2	40282202	SLC8A1	G	A	0.71933	0.00999545	0.00156387	1.6e-10
rs151252883	2	228998026	SPHKAP	T	G	0.657996	-0.00921571	0.00144166	1.6e-10
rs2952863	4	130759647	C4orf33	T	G	0.291024	0.00963412	0.00150661	1.6e-10
rs7038943	9	120377178	TLR4	T	C	0.661365	0.00926108	0.00144711	1.6e-10
rs329651	11	133767622	IGSF9B	G	T	0.196058	-0.0110894	0.00173557	1.7e-10
rs347551	5	119389031	PRR16	C	G	0.527662	-0.00889176	0.00139474	1.8e-10
rs698147	5	3513485	IRX1	A	G	0.456461	0.00877987	0.0013771	1.8e-10
rs2237402	7	39449768	POU6F2	G	A	0.660972	0.00922809	0.00144668	1.8e-10
rs6843852	4	162132758	FSTL5	C	T	0.492297	-0.00871909	0.00137121	2e-10
rs4467770	6	12086826	HIVEP1	G	A	0.268921	-0.00986966	0.00155197	2e-10
rs556992087	12	124500725	FAM101A	T	C	0.777099	-0.0106085	0.00166847	2e-10
rs78508049	1	210344884	SYT14	T	C	0.812371	-0.0111446	0.00175359	2.1e-10
rs262956	3	183486117	YEATS2	T	G	0.353154	0.00911918	0.00143655	2.2e-10
rs6583310	3	196170985	UBXN7	G	C	0.561245	-0.00878295	0.0013839	2.2e-10
rs28839214	4	145313641	GYPA	G	T	0.601042	-0.00891646	0.00140514	2.2e-10
rs7619139	3	25110415	RARB	T	A	0.411293	-0.00884007	0.00139518	2.4e-10
rs12147845	14	101144596	DLK1	C	T	0.88381	-0.0135688	0.00214705	2.6e-10
rs7182917	15	52080803	TMOD2	T	C	0.549911	0.00873699	0.00138531	2.8e-10
rs36131051	3	107888841	IFT57	T	G	0.794869	0.0107943	0.00171155	2.9e-10
rs1598121	3	82694710	GBE1	A	G	0.637079	-0.00896415	0.00142305	3e-10
rs11223204	11	132652554	OPCML	A	G	0.565776	-0.00873553	0.00138674	3e-10
rs113569731	3	47093206	SETD2	C	A	0.90585	-0.0151686	0.00241102	3.1e-10
rs72652703	8	67209548	CRH	T	C	0.744433	0.00992488	0.001578	3.2e-10
rs12213441	6	143208838	HIVEP2	C	T	0.770897	-0.0105064	0.00167201	3.3e-10
rs72673947	8	118884379	EXT1	A	G	0.893101	-0.0140208	0.00223036	3.3e-10
rs6530737	8	14095763	SGCZ	A	G	0.348838	0.00901865	0.00143697	3.5e-10
rs7030609	9	129415775	LMX1B	A	G	0.910471	-0.0151409	0.00241294	3.5e-10
rs8011566	14	42939471	LRFN5	T	A	0.574127	-0.00873021	0.00139086	3.5e-10
rs10760277	9	126093999	CRB2	C	T	0.614902	-0.00886536	0.00141365	3.6e-10
rs369461388	14	40104718	FBXO33	G	C	0.854953	-0.0126017	0.00200967	3.6e-10
rs845084	10	125220036	GPR26	G	A	0.741579	-0.00985344	0.00157289	3.7e-10
rs9478496	6	154333183	OPRM1	T	C	0.835791	-0.0116188	0.00185594	3.8e-10
rs10736156	10	104019447	GBF1	C	A	0.156158	-0.0118278	0.00188917	3.8e-10
rs8038574	15	95275890	MCTP2	T	C	0.346246	0.00907367	0.00145054	4e-10
rs7230240	18	42597978	SETBP1	C	T	0.705419	0.00939729	0.00150477	4.2e-10
rs10749659	1	151033979	MLLT11	C	T	0.227587	0.0101834	0.00163239	4.4e-10
rs811054	16	72251132	PMFBP1	C	T	0.462891	-0.00863679	0.00138424	4.4e-10
rs4971239	1	203491150	OPTC	G	A	0.830859	-0.0114876	0.00184196	4.5e-10
rs6030803	20	41986507	SRSF6	T	C	0.873489	0.0129265	0.00207355	4.5e-10
rs10791113	11	130873165	SNX19	A	G	0.493942	-0.00856944	0.00137526	4.6e-10
rs12927792	16	9713194	RP11-297M9.1	C	T	0.573589	-0.00867045	0.00139549	5.2e-10
rs10204994	2	35443726	CRIM1	G	A	0.77093	0.0101127	0.0016282	5.3e-10
rs55658481	2	219284215	VIL1	G	A	0.660807	-0.0089689	0.00144403	5.3e-10
rs11701433	21	40296411	ETS2	C	T	0.330577	-0.00908795	0.00146502	5.5e-10
rs4858940	3	88254820	C3orf38	T	C	0.114454	-0.013312	0.00215072	6e-10
rs13104584	4	80811227	ANTXR2	G	A	0.592379	-0.00864396	0.00139769	6.2e-10
rs7549358	1	115252609	NRAS	G	C	0.35571	0.00882987	0.00142922	6.5e-10
rs1852006	7	77829768	MAGI2	G	A	0.64299	0.00883089	0.00143031	6.7e-10
rs6075658	20	2094078	STK35	T	C	0.530781	0.00848906	0.00137576	6.8e-10
rs10969334	9	29717279	LINGO2	C	A	0.606447	0.00867165	0.00140574	6.9e-10
rs7264802	20	62692440	TCEA2	A	G	0.251739	-0.00980735	0.00159143	7.2e-10
rs77560793	1	175001179	MRPS14	G	A	0.969354	0.0245625	0.00399409	7.8e-10
rs10927006	1	243557659	SDCCAG8	T	C	0.856201	0.0119925	0.00195352	8.3e-10
rs9834519	3	156379637	TIPARP	C	T	0.918866	0.015592	0.0025405	8.4e-10
rs667515	11	69449076	CCND1	G	C	0.613852	0.00867297	0.00141298	8.4e-10
rs1286138	14	91485445	RPS6KA5	T	G	0.325079	-0.00900388	0.00146728	8.4e-10
rs78886584	1	16859325	FAM231B	A	G	0.509017	-0.0084915	0.0013848	8.7e-10
rs62171698	2	143959096	ARHGAP15	C	A	0.859392	-0.0120557	0.00196697	8.8e-10
rs201475383	20	26273991	FAM182B	G	A	0.9663	0.0240169	0.00391789	8.8e-10
rs544957562	9	33978015	UBAP2	A	T	0.845581	0.0123934	0.00202306	9e-10
rs28726372	1	84353839	TTLL7	T	C	0.692539	-0.00907801	0.00148344	9.4e-10
rs114728753	3	78483402	ROBO1	A	C	0.674753	-0.00895145	0.00146561	1e-09
rs79236537	5	86727690	CCNH	G	T	0.979654	-0.0298957	0.00489434	1e-09
rs1250597	10	81010250	ZMIZ1	A	G	0.405167	-0.00853653	0.00139856	1e-09
rs45521740	19	2245622	SF3A2	G	A	0.942508	-0.0180325	0.00295173	1e-09
rs60497719	19	33971746	PEPD	G	A	0.70965	-0.00966895	0.00158251	1e-09
rs533493779	2	104447054	TMEM182	A	T	0.492178	-0.00869294	0.00142487	1.1e-09
rs6752979	2	81741750	CTNNA2	G	A	0.683257	-0.00895678	0.00146997	1.1e-09
rs10935143	3	134665159	EPHB1	G	A	0.551499	0.00839848	0.00137905	1.1e-09
rs113706999	3	44159156	TOPAZ1	T	A	0.976639	-0.0288173	0.00473238	1.1e-09
rs10505836	12	19288508	PLEKHA5	A	C	0.139921	-0.0121361	0.00199185	1.1e-09
rs2425856	20	44911954	CDH22	A	G	0.444163	0.00842158	0.00138117	1.1e-09
rs7102934	11	84648068	DLG2	T	C	0.687506	-0.00907898	0.00149355	1.2e-09
rs13427822	2	213414265	ERBB4	A	G	0.728811	0.00944934	0.00155587	1.3e-09
rs112380819	3	9498519	SETD5	G	A	0.89762	-0.0136884	0.00225826	1.3e-09
rs13061117	3	181186466	SOX2	T	C	0.909819	-0.0146976	0.00242091	1.3e-09
rs80082536	3	35195311	ARPP21	A	G	0.87952	-0.0128944	0.00212463	1.3e-09
rs6597653	9	133788465	FIBCD1	G	C	0.602596	-0.0085299	0.00140699	1.3e-09
rs12281009	11	117032959	PAFAH1B2	A	G	0.942445	-0.0178672	0.00294699	1.3e-09
rs62259692	3	51847709	IQCF3	G	A	0.9386	-0.0177511	0.00293025	1.4e-09
rs80236973	3	188001014	LPP	C	T	0.86542	0.0121589	0.0020083	1.4e-09
rs62004865	15	74207695	LOXL1	T	A	0.894058	-0.0135621	0.00224169	1.4e-09
rs4737188	8	64756657	YTHDF3	A	T	0.526114	0.00831249	0.00137495	1.5e-09
rs512121	18	7548501	PTPRM	T	C	0.808023	0.0105713	0.00174913	1.5e-09
rs945211	1	32191798	BAI2	G	C	0.384293	-0.00849357	0.0014077	1.6e-09
rs12926506	16	81722413	CMIP	C	T	0.830398	0.011097	0.0018398	1.6e-09
rs16940823	18	22137319	HRH4	C	A	0.815366	0.010772	0.00178542	1.6e-09
rs13186637	5	153108558	GRIA1	T	C	0.59595	0.00868308	0.00144114	1.7e-09
rs55838622	5	95711605	PCSK1	A	C	0.753648	-0.00989605	0.00164361	1.7e-09
rs181617194	12	122011598	KDM2B	T	C	0.958742	0.0226623	0.00376431	1.7e-09
rs2516726	16	2095065	NTHL1	T	C	0.772109	0.00990951	0.00164497	1.7e-09
rs9673839	16	76895693	RP11-58C22.1	A	G	0.508934	-0.00830314	0.00137898	1.7e-09
rs473837	8	60906881	CA8	G	T	0.64772	0.00863143	0.00143586	1.8e-09
rs2616143	8	20632022	LZTS1	G	A	0.680028	0.00884801	0.00147397	1.9e-09
rs6478538	9	124627012	TTLL11	A	G	0.322821	0.00881355	0.00146753	1.9e-09
rs76520838	15	47916618	SEMA6D	C	T	0.966576	-0.0232182	0.00386698	1.9e-09
rs11659764	18	53335512	TCF4	T	A	0.946891	0.0184785	0.00307566	1.9e-09
rs76702514	1	195148296	KCNT2	C	G	0.789394	0.0101367	0.001689	2e-09
rs7548936	1	91207757	BARHL2	G	C	0.626845	-0.00848296	0.00141586	2.1e-09
rs252749	5	77389973	AP3B1	G	A	0.754126	0.00951744	0.00158929	2.1e-09
rs7331420	13	99236471	STK24	G	A	0.714677	0.00914179	0.00152583	2.1e-09
rs61985411	14	41336102	LRFN5	T	A	0.928673	-0.0165324	0.00275855	2.1e-09
rs3806114	6	20482335	E2F3	G	A	0.331743	0.00878865	0.00147166	2.3e-09
rs4911382	20	32553095	RALY	C	T	0.414559	-0.00831839	0.00139678	2.6e-09
rs738140	22	41884954	ACO2	A	G	0.689843	0.00885996	0.00148784	2.6e-09
rs2974550	5	152053480	NMUR2	T	G	0.115109	0.0128534	0.0021599	2.7e-09
rs156126	6	104810083	HACE1	T	C	0.196434	-0.010277	0.0017268	2.7e-09
rs78565420	8	85703065	RALYL	C	T	0.948091	-0.018757	0.00315301	2.7e-09
rs61954177	13	40787036	AL133318.1	G	C	0.672805	-0.00872725	0.00146694	2.7e-09
rs12517187	5	112444682	MCC	C	T	0.565455	-0.00824621	0.00138786	2.8e-09
rs2074686	7	100800635	AP1S1	G	A	0.410365	0.00827977	0.00139468	2.9e-09
rs4836133	5	124332103	ZNF608	C	A	0.509694	-0.00836449	0.00141129	3.1e-09
rs11150462	16	82451679	CDH13	T	A	0.367968	0.00844366	0.0014248	3.1e-09
rs575840515	1	80796649	LPHN2	A	G	0.709906	-0.00900837	0.00152109	3.2e-09
rs7498044	15	92573639	SLCO3A1	G	A	0.782638	0.00995173	0.00168107	3.2e-09
rs79675564	2	211286896	LANCL1	C	A	0.92234	-0.0150946	0.00255465	3.4e-09
rs11856579	15	78012688	LINGO1	G	A	0.732386	0.00917954	0.00155262	3.4e-09
rs9852062	3	45373442	LARS2	T	A	0.44315	0.00817197	0.00138361	3.5e-09
rs567230078	6	43588227	GTPBP2	T	A	0.973181	0.0250634	0.00424894	3.7e-09
rs149778057	13	31007805	HMGB1	A	C	0.671468	0.00904547	0.00153465	3.8e-09
rs61746970	19	51132746	SYT3	G	A	0.960851	-0.0213186	0.00361813	3.8e-09
rs78517245	3	42587865	SEC22C	T	C	0.985349	-0.0343879	0.00584937	4.1e-09
rs13275517	8	143364521	TSNARE1	T	C	0.543763	-0.00814992	0.00138623	4.1e-09
rs112875651	8	126506694	TRIB1	G	A	0.608886	-0.00835363	0.00142292	4.3e-09
rs9507791	13	27352678	GPR12	G	A	0.212936	0.00988442	0.00168301	4.3e-09
rs9496567	6	100602753	MCHR2	G	A	0.756637	-0.00938815	0.00160014	4.4e-09
rs1704190	2	200760629	C2orf69	G	A	0.364025	-0.00833069	0.00142051	4.5e-09
rs1040046	6	83473573	UBE3D	C	A	0.850588	-0.0112601	0.00192094	4.6e-09
rs7752998	6	34398358	RPS10	A	T	0.206723	0.0102464	0.00174849	4.6e-09
rs12031634	1	34584393	CSMD2	G	A	0.703431	0.00880574	0.00150452	4.8e-09
rs4792716	17	15943144	NCOR1	A	G	0.437907	-0.00810528	0.0013842	4.8e-09
rs2837398	21	41427168	DSCAM	A	C	0.595776	-0.00819988	0.00140095	4.8e-09
rs35852935	4	17991522	LCORL	A	C	0.964436	-0.0218858	0.00374062	4.9e-09
rs9480184	6	155987788	NOX3	C	T	0.789213	-0.0098556	0.00168442	4.9e-09
rs11864909	16	20400839	PDILT	C	T	0.714076	-0.00885642	0.00151546	5.1e-09
rs114263339	5	50932343	ISL1	C	T	0.974247	-0.0252802	0.00432869	5.2e-09
rs7175642	15	59450079	MYO1E	T	G	0.341586	0.00859149	0.00147129	5.2e-09
rs138329430	1	174619318	RABGAP1L	G	A	0.890239	-0.0127982	0.00219309	5.4e-09
rs9814758	3	123062657	ADCY5	T	G	0.6439	0.00838747	0.00143726	5.4e-09
rs4813224	20	16546846	KIF16B	T	C	0.262182	-0.00912165	0.0015635	5.4e-09
rs112859723	3	131625376	CPNE4	T	C	0.842887	0.0111434	0.00191128	5.5e-09
rs651533	1	82375561	LPHN2	T	A	0.243821	0.00929619	0.00159479	5.6e-09
rs9425634	1	184663581	EDEM3	T	C	0.541865	-0.00799008	0.00137157	5.7e-09
rs719802	11	113234679	TTC12	T	C	0.385578	0.00820044	0.0014076	5.7e-09
rs8008772	14	88321884	GALC	A	T	0.749476	-0.00926237	0.00159022	5.7e-09
rs56803094	15	99222509	IGF1R	A	G	0.773245	0.00957693	0.00164509	5.8e-09
rs39674	16	9413210	C16orf72	C	G	0.30395	-0.00871427	0.00149816	6e-09
rs7928320	11	116942753	SIK3	C	G	0.943461	-0.0172858	0.00297269	6.1e-09
rs4419475	4	96150044	UNC5C	A	T	0.59261	-0.00809618	0.00139493	6.5e-09
rs555754158	11	46141511	PHF21A	G	A	0.987473	-0.0387031	0.00666806	6.5e-09
rs75957461	19	11166163	SMARCA4	C	T	0.945909	-0.0176806	0.00304742	6.6e-09
rs28462076	4	65696174	TECRL	A	G	0.761729	0.00939268	0.00162009	6.7e-09
rs9462670	6	41014309	OARD1	G	C	0.769356	-0.00941609	0.00162679	7.1e-09
rs66674732	13	62721160	PCDH20	G	A	0.61748	-0.00816409	0.00141088	7.2e-09
rs2542615	10	131128952	MGMT	C	T	0.342139	0.00843562	0.00145857	7.3e-09
rs2083323	18	1856272	METTL4	G	A	0.822294	-0.0104121	0.00179988	7.3e-09
rs4739558	8	38337264	FGFR1	A	G	0.399483	0.00809748	0.00140056	7.4e-09
rs1017529	17	27912415	GIT1	C	A	0.825162	-0.0106224	0.00183966	7.7e-09
rs11218510	11	121922587	BLID	G	A	0.599589	0.0080957	0.00140221	7.8e-09
rs4077093	12	51593616	POU6F1	T	G	0.215777	0.00969144	0.00167974	7.9e-09
rs559390	20	54157546	CBLN4	A	T	0.658242	-0.00837454	0.00145118	7.9e-09
rs4672338	2	60217457	BCL11A	C	T	0.663755	-0.008354	0.00144845	8e-09
rs12692596	2	161265910	RBMS1	C	T	0.628118	-0.00815579	0.00141428	8.1e-09
rs8124896	20	21385659	NKX2-4	T	C	0.899001	-0.0131677	0.00228357	8.1e-09
rs6823268	4	145982563	ANAPC10	A	G	0.628532	-0.0081752	0.00141821	8.2e-09
rs10842231	12	23986029	SOX5	A	T	0.916952	-0.0144323	0.00250521	8.4e-09
rs7255223	19	32824310	ZNF507	C	A	0.735259	0.00896737	0.00155716	8.5e-09
rs6445258	3	62112198	PTPRG	T	C	0.207559	0.00971073	0.00168697	8.6e-09
rs1126930	12	49399132	PRKAG1	G	C	0.964697	-0.0213839	0.0037155	8.6e-09
rs17773370	18	57951433	MC4R	G	A	0.933966	-0.0158879	0.00276123	8.7e-09
rs12634936	3	147716498	ZIC1	T	C	0.943292	-0.0181042	0.00314699	8.8e-09
rs10835498	11	29258947	KCNA4	G	A	0.5691	-0.00797756	0.00138744	8.9e-09
rs34373881	3	20432033	SGOL1	G	A	0.724699	0.00883268	0.00153671	9e-09
rs10115920	9	6926233	KDM4C	G	A	0.348576	-0.00828956	0.00144216	9e-09
rs59428052	2	53861389	GPR75-ASB3	A	G	0.851083	0.0114661	0.00199987	9.8e-09
rs9922288	16	24550930	RBBP6	A	G	0.235517	0.00938916	0.00163749	9.8e-09
rs34778589	22	50709957	MAPK11	A	C	0.916868	-0.0143368	0.0025	9.8e-09
rs1409158	1	119538890	TBX15	C	T	0.237368	0.00923072	0.00161087	1e-08
rs4660586	1	42407229	HIVEP3	C	T	0.260631	0.00896084	0.00156363	1e-08
rs12454712	18	60845884	BCL2	T	C	0.623174	-0.00811303	0.00141626	1e-08
rs12037905	1	219628036	SLC30A10	C	T	0.580639	0.00792729	0.00138814	1.1e-08
rs9291822	5	64076515	CWC27	C	T	0.485041	0.00790436	0.00138376	1.1e-08
rs2135745	9	109150784	ZNF462	C	G	0.2485	0.00912756	0.00159545	1.1e-08
rs10774018	12	2157925	CACNA1C	G	C	0.779662	-0.0094769	0.00165987	1.1e-08
rs2333607	14	30078920	PRKD1	A	C	0.380725	0.00817046	0.0014303	1.1e-08
rs7141912	14	35649431	KIAA0391	A	T	0.873721	0.0118214	0.00206846	1.1e-08
rs1987960	20	30649834	HCK	T	C	0.0475408	-0.0189251	0.00331178	1.1e-08
rs1964926	21	42653121	BACE2	A	G	0.354052	-0.00823118	0.00143981	1.1e-08
rs10779835	1	230299949	GALNT2	T	C	0.387126	0.00800958	0.00140611	1.2e-08
rs4663213	2	236807893	AGAP1	G	A	0.221788	0.0094607	0.00165947	1.2e-08
rs827803	3	157920266	RSRC1	G	T	0.434419	0.00786618	0.00138053	1.2e-08
rs10973159	9	36992547	PAX5	G	T	0.379951	-0.00805227	0.00141346	1.2e-08
rs12821416	12	58580570	XRCC6BP1	C	T	0.864002	-0.0113929	0.0019995	1.2e-08
rs2660241	16	4940023	PPL	T	C	0.635152	-0.00812512	0.00142623	1.2e-08
rs7570446	2	193801010	TMEFF2	C	A	0.455515	-0.00780228	0.00137254	1.3e-08
rs57590313	4	113323430	ALPK1	C	A	0.80729	-0.0101728	0.00178824	1.3e-08
rs2941432	8	76532219	HNF4G	T	A	0.527512	-0.00801304	0.0014092	1.3e-08
rs1547205	9	98815145	ERCC6L2	G	C	0.900067	0.0132049	0.00232169	1.3e-08
rs2658797	11	93212254	SMCO4	C	T	0.517623	0.00779058	0.00137105	1.3e-08
rs28408562	15	60917079	RORA	C	G	0.553002	-0.00784012	0.00137968	1.3e-08
rs6511826	19	12706991	ZNF490	G	A	0.0868843	0.013982	0.00245639	1.3e-08
rs61986330	14	73314450	DPF3	C	A	0.725696	0.00873325	0.00153905	1.4e-08
rs8045063	16	49064424	CBLN1	G	A	0.810292	-0.00997947	0.00176025	1.4e-08
rs9319615	17	79072594	BAIAP2	A	C	0.446918	0.0078364	0.00138103	1.4e-08
rs8089514	18	69224478	RP11-723G8.2	T	A	0.631443	-0.0081679	0.00143938	1.4e-08
rs11513729	12	112273499	MAPKAPK5	C	T	0.58693	0.00799293	0.00141154	1.5e-08
rs4677813	3	194863860	XXYLT1	T	C	0.750189	0.00893255	0.00158099	1.6e-08
rs12705894	7	113351252	PPP1R3A	G	A	0.447911	0.00780083	0.00138156	1.6e-08
rs35894137	8	43071838	HGSNAT	C	T	0.919131	0.014227	0.00251993	1.6e-08
rs10960276	9	11819686	TYRP1	C	A	0.644607	0.00809436	0.00143164	1.6e-08
rs10823826	10	53649431	PRKG1	C	T	0.751302	-0.00897916	0.00158888	1.6e-08
rs73982435	17	31473455	ASIC2	C	T	0.784163	0.00942922	0.00166802	1.6e-08
rs1517037	18	56878274	GRP	C	T	0.811867	0.00992268	0.00175754	1.6e-08
rs142315514	1	147050816	BCL9	C	A	0.964594	-0.0213869	0.00379002	1.7e-08
rs75706763	2	145669168	ZEB2	A	G	0.948316	-0.0177039	0.00313665	1.7e-08
rs11976084	7	137437156	DGKI	C	T	0.712454	-0.00856668	0.00151882	1.7e-08
rs1369159	15	66360842	MEGF11	C	T	0.420399	0.00787534	0.0013963	1.7e-08
rs12477385	2	166144850	SCN2A	G	T	0.7745	0.00924442	0.00164143	1.8e-08
rs72618637	2	48953979	GTF2A1L	T	A	0.810545	0.0099921	0.00177487	1.8e-08
rs1905616	8	93235675	RUNX1T1	G	A	0.66871	0.00819683	0.00145677	1.8e-08
rs11134512	5	167847460	WWC1	T	G	0.676993	0.00824166	0.00146708	1.9e-08
rs142503704	5	92622421	NR2F1	G	A	0.97711	-0.0262684	0.00467519	1.9e-08
rs9529148	13	67419495	PCDH9	G	A	0.377206	-0.00800109	0.00142353	1.9e-08
rs11708540	3	70593081	FOXP1	G	A	0.84247	-0.0106156	0.00189063	2e-08
rs62379271	5	105870033	EFNA5	T	G	0.421389	-0.0078061	0.00139152	2e-08
rs1324110	6	93913200	EPHA7	G	C	0.557284	0.00776998	0.00138403	2e-08
rs2450444	10	93010383	PCGF5	G	A	0.651052	0.00807358	0.00143771	2e-08
rs7913496	10	10257277	CELF2	C	T	0.179662	0.0100297	0.00178629	2e-08
rs6069625	20	54747469	MC3R	A	G	0.726597	0.00872998	0.00155672	2e-08
rs1633418	22	20091756	DGCR8	T	C	0.391187	0.00792126	0.00141049	2e-08
rs11208659	1	65979280	LEPR	T	C	0.917081	-0.0139234	0.00248512	2.1e-08
rs11642387	16	6753239	RBFOX1	A	G	0.899139	0.0128653	0.00229443	2.1e-08
rs4432271	16	20245283	GP2	C	T	0.131408	-0.0115565	0.00206349	2.1e-08
rs368540015	7	74292165	GTF2IRD2	A	G	0.929726	-0.0181657	0.00324824	2.2e-08
rs17619860	8	87779603	CNGB3	T	C	0.836864	-0.0104045	0.00186001	2.2e-08
rs1296685	22	18230964	BID	A	G	0.788849	-0.00949275	0.00169731	2.2e-08
rs4307239	7	24354300	NPY	A	G	0.541187	-0.00769099	0.00137898	2.4e-08
rs1977658	1	107607037	PRMT6	T	G	0.343121	0.00810079	0.00145332	2.5e-08
rs12644329	4	143634746	INPP4B	G	A	0.371783	0.00791227	0.00141949	2.5e-08
rs1865341	9	8845911	PTPRD	C	T	0.238421	-0.00899606	0.00161509	2.5e-08
rs1834144	18	40744790	RIT2	C	A	0.626766	0.00792997	0.00142258	2.5e-08
rs537508	4	171042158	AADAT	G	C	0.580943	-0.00777315	0.00139636	2.6e-08
rs10457469	6	126083658	HEY2	G	A	0.476422	-0.00763453	0.00137206	2.6e-08
rs6950388	7	1270699	UNCX	G	A	0.204857	-0.00945149	0.00169839	2.6e-08
rs28465175	15	53427155	ONECUT1	A	G	0.93018	0.0150381	0.00270111	2.6e-08
rs12971645	19	45807945	MARK4	G	A	0.724598	0.00859421	0.00154345	2.6e-08
rs4908677	1	7738180	CAMTA1	C	T	0.520132	-0.00768754	0.00138197	2.7e-08
rs4425224	3	56249398	ERC2	C	A	0.105039	0.0124424	0.00223714	2.7e-08
rs35775580	7	130420740	KLF14	A	G	0.953004	0.0180149	0.00324057	2.7e-08
rs3125326	10	63053788	TMEM26	A	C	0.39151	-0.00789262	0.00141947	2.7e-08
rs868784	11	43944388	C11orf96	G	A	0.619098	0.00787224	0.00141664	2.7e-08
rs7518221	1	225561346	DNAH14	T	C	0.352695	0.00795352	0.00143293	2.8e-08
rs72851476	2	142874787	LRP1B	A	C	0.843679	0.0107274	0.00193252	2.8e-08
rs2417998	9	111958746	EPB41L4B	C	G	0.291576	0.00841353	0.00151559	2.8e-08
rs12363672	11	55684028	OR5W2	A	C	0.973835	-0.0238392	0.00429171	2.8e-08
rs680071	11	103088414	DYNC2H1	T	C	0.119403	-0.0117393	0.0021142	2.8e-08
rs61754230	12	72179446	RAB21	C	T	0.980265	-0.0273798	0.0049283	2.8e-08
rs34542489	17	51917844	KIF2B	A	C	0.590246	0.00777978	0.00140115	2.8e-08
rs12630209	3	156881392	CCNL1	T	G	0.747146	-0.00874566	0.00157875	3e-08
rs1381010	4	112677085	C4orf32	G	A	0.695001	0.00823717	0.00148666	3e-08
rs2076363	1	6684906	THAP3	C	G	0.663112	-0.00803062	0.00145135	3.1e-08
rs1799507	12	16427314	SLC15A5	G	A	0.856437	-0.0108354	0.00195679	3.1e-08
rs6029180	20	39178923	MAFB	A	G	0.673959	-0.00818774	0.00147876	3.1e-08
rs7511698	1	25015638	SRRM1	C	T	0.693718	0.00821032	0.00148524	3.2e-08
rs1229984	4	100239319	ADH1B	T	C	0.0271609	-0.02304	0.00416449	3.2e-08
rs8111074	19	51776117	SIGLECL1	G	T	0.713638	0.00838998	0.00151756	3.2e-08
rs10169594	2	41637688	C2orf91	T	C	0.636913	-0.00788339	0.0014266	3.3e-08
rs113079574	4	147354089	SLC10A7	C	T	0.807329	0.00965155	0.0017463	3.3e-08
rs115778101	1	78198554	USP33	T	C	0.952035	0.0177683	0.00321873	3.4e-08
rs3823674	7	50571996	DDC	C	T	0.572244	0.00765672	0.00138882	3.5e-08
rs35221880	12	133301500	ANKLE2	T	C	0.268227	0.00857287	0.00155424	3.5e-08
rs2576135	13	54691442	OLFM4	T	A	0.0929638	0.0131674	0.00238721	3.5e-08
rs4989244	9	102100348	SEC61B	G	A	0.567822	0.00763477	0.00138564	3.6e-08
rs7020196	9	12289527	TYRP1	C	T	0.419679	0.00778854	0.00141323	3.6e-08
rs1899689	7	121964349	CADPS2	C	T	0.610356	-0.00773624	0.00140509	3.7e-08
rs9615723	22	48386670	FAM19A5	C	T	0.440516	0.00771492	0.00140281	3.8e-08
rs557951	3	62713263	CADPS	T	G	0.687123	-0.00813953	0.00148083	3.9e-08
rs2736154	6	31706850	CLIC1	A	T	0.790274	0.0109563	0.00199426	3.9e-08
rs8134638	21	40644170	BRWD1	T	C	0.624363	-0.00779677	0.00142034	4e-08
rs630602	1	54728864	SSBP3	G	C	0.393414	-0.00772636	0.00140837	4.1e-08
rs4266606	8	28043673	ELP3	C	T	0.142631	0.0108637	0.0019799	4.1e-08
rs12376870	9	117890567	TNC	G	A	0.762383	0.00886599	0.00161573	4.1e-08
rs12885251	14	99670791	BCL11B	G	A	0.54166	0.00762803	0.00139078	4.1e-08
rs57654548	3	125196904	SNX4	C	A	0.873846	0.0116291	0.00212161	4.2e-08
rs2164300	4	67813017	CENPC	C	T	0.480766	0.00754945	0.00137666	4.2e-08
rs1851823	7	109218983	FLJ00325	C	A	0.511629	-0.00753654	0.00137512	4.2e-08
rs2744801	1	41155486	NFYC	C	T	0.663446	0.0079536	0.00145216	4.3e-08
rs12681792	8	62054463	CLVS1	C	A	0.807463	-0.0095618	0.00174588	4.3e-08
rs7086898	10	104386152	SUFU	A	G	0.920371	-0.0138742	0.00253258	4.3e-08
rs4500770	16	74658430	RFWD3	A	T	0.637193	0.00782096	0.00142756	4.3e-08
rs4545921	19	49646006	PPFIA3	A	G	0.399961	0.00769113	0.00140446	4.3e-08
rs148137538	1	173399677	PRDX6	A	G	0.976551	0.0250491	0.00457729	4.4e-08
rs74929176	17	54905494	C17orf67	C	T	0.773047	0.00904667	0.00165261	4.4e-08
rs9888533	13	107854612	FAM155A	C	T	0.461906	-0.00765412	0.00139943	4.5e-08
rs535487752	17	73848542	WBP2	T	A	0.83516	-0.0104574	0.00191212	4.5e-08
rs7539903	1	209208033	CAMK1G	T	A	0.38457	0.0076915	0.00140708	4.6e-08
rs36023504	4	38698924	KLF3	C	T	0.617088	0.00777395	0.00142237	4.6e-08
rs11765062	7	54417515	VSTM2A	T	C	0.45926	0.00751629	0.00137499	4.6e-08
rs143662847	8	48804722	PRKDC	C	T	0.960337	0.0193182	0.0035338	4.6e-08
rs10160769	11	76474827	TSKU	G	C	0.78263	0.00918268	0.00168019	4.6e-08
rs6416134	11	45352781	SYT13	G	C	0.181176	-0.00973344	0.00178062	4.6e-08
rs2247401	15	53156672	ONECUT1	G	A	0.733175	-0.00852417	0.001561	4.7e-08
rs35390852	4	143067054	INPP4B	G	A	0.876193	-0.0113857	0.00208652	4.8e-08
rs71500718	8	15434456	TUSC3	G	C	0.480766	-0.00750839	0.00137542	4.8e-08
rs111584879	15	66678173	TIPIN	T	C	0.761347	0.00878936	0.00161059	4.8e-08

## Sheet: Table S4
Supplementary Table 4: Comparison of genome-wide effect estimates between early life and adult body size in the UK Biobank
SNP - single nucleotide polymorphism identifier, Beta - effect estimate coefficient for SNP on body size, SE- standard error of the effect estimate, P - corresponding p -value
SNP	Chromosome	Base position	Closest gene	Effect allele	Other allele	Beta (Adult)	SE (Adult)	P (Adult)	Beta (Age 10)	SE (Age 10)	P (Age 10)	Interaction P
rs6938973	6	98421721	MMS22L	T	C	-0.0118066	0.00140063	3.5e-17	0.00589934	0.00143123	3.8e-05	9.86e-15
rs12042908	1	74997762	TNNI3K	A	G	0.0104426	0.00138041	3.9e-14	0.0274603	0.0014112	2.5e-84	7.27e-14
rs13254613	8	64804804	YTHDF3	A	C	0.00564903	0.00144394	9.1e-05	-0.0125693	0.00147501	1.6e-17	1.71e-13
rs78444298	1	184672098	EDEM3	G	A	-0.0166763	0.00498629	0.00082	0.042032	0.00509751	1.6e-16	1.03e-11
rs9843653	3	49920571	MST1R	T	C	-0.0175503	0.00137056	1.5e-37	-0.00406936	0.00140159	0.0037	1.29e-11
rs77960	5	103964585	NUDT12	G	A	-0.00624158	0.00146057	1.9e-05	0.0105292	0.00149263	1.7e-12	1.93e-11
rs4744246	9	96254464	FAM120A	A	G	0.000944429	0.00144792	0.51	-0.0157627	0.00147894	1.6e-26	2.38e-11
rs1250597	10	81010250	ZMIZ1	A	G	-0.00853653	0.00139856	1e-09	0.00394057	0.00142889	0.0058	5.97e-10
rs2725371	8	30854033	PURG	A	G	0.0100376	0.0014969	2e-11	-0.00346122	0.00152911	0.024	7.16e-10
rs1320251	17	21264396	KCNJ12	C	T	0.0123928	0.00138267	3.2e-19	-0.00036868	0.00141185	0.79	9.27e-10
rs7132908	12	50263148	FAIM2	G	A	-0.0186209	0.00141036	8.4e-40	-0.0312648	0.00144009	1.6e-104	3.98e-09
rs543874	1	177889480	SEC16B	A	G	-0.0301239	0.00169429	1e-70	-0.0471181	0.00173208	6e-163	4.69e-09
rs35957544	8	73440371	KCNB2	G	T	0.0126785	0.00139004	7.4e-20	0.00133392	0.00141995	0.35	1.03e-08
rs788858	4	82138300	PRKG2	A	G	0.000576386	0.00151019	0.7	0.0122893	0.00154345	1.7e-15	1.54e-08
rs10182458	2	25150641	ADCY3	A	G	-0.0199485	0.00136878	4.1e-48	-0.0359119	0.00139965	3.5e-145	1.94e-08
rs115319174	2	207066474	GPR1	G	C	-0.0113095	0.00296902	0.00014	-0.0423448	0.00303598	3.3e-44	2.31e-08
rs217672	14	62361021	SYT16	A	C	-0.0118089	0.00154676	2.3e-14	0.00101877	0.00157954	0.52	2.39e-08
rs17770336	9	28414625	LINGO2	C	T	-0.0155163	0.00146443	3.1e-26	-0.00384235	0.00149581	0.01	3.51e-08
rs13292699	9	15910044	CCDC171	A	C	0.0125361	0.00138627	1.5e-19	-0.00147231	0.00141598	0.3	4.17e-08
rs236660	7	75050086	POM121C	T	C	-0.0144693	0.00143954	9.1e-24	-0.0012696	0.00147066	0.39	4.65e-08
rs429358	19	45411941	APOE	T	C	0.0160691	0.00190178	2.9e-17	-0.00345424	0.00194151	0.075	1.05e-07
rs147730268	12	123024476	KNTC1	G	T	0.0228315	0.00248522	4e-20	-0.00115027	0.00253762	0.65	1.27e-07
rs2269610	6	33289935	DAXX	G	C	-0.0127637	0.00176726	5.1e-13	0.00177773	0.00180586	0.32	1.55e-07
rs2999158	1	113239478	MOV10	T	C	-0.00326079	0.0014499	0.025	0.00886901	0.00148224	2.2e-09	1.75e-07
rs4806814	19	1860147	KLF16	G	A	0.0126512	0.00190443	3.1e-11	-0.0020999	0.00194422	0.28	2.96e-07
rs2767486	1	65991203	LEPR	A	G	-0.00136324	0.0017049	0.42	-0.0153659	0.00174293	1.2e-18	4.19e-07
rs60644673	7	100096742	NYAP1	G	T	-0.00406274	0.00173954	0.02	0.0100289	0.00177714	1.7e-08	4.19e-07
rs34260097	6	100727703	SIM1	T	G	-0.00236251	0.00164269	0.15	-0.0178193	0.00167858	2.5e-26	4.38e-07
rs72910629	6	69761994	BAI3	A	G	-0.0132548	0.00201085	4.3e-11	0.00225962	0.00205477	0.27	7e-07
rs7206608	16	82872628	CDH13	C	G	-0.00978895	0.00146872	2.6e-11	4.55e-05	0.00150014	0.98	7.11e-07
rs59227842	11	43692423	HSD17B12	A	G	-0.0152449	0.00149355	1.8e-24	-0.000569076	0.00152569	0.71	8.1e-07
rs6265	11	27679916	BDNF	C	T	0.0245417	0.00175291	1.5e-44	0.0117028	0.00179063	6.3e-11	8.17e-07
rs12253527	10	21819824	MLLT10	G	A	-0.0136135	0.00146958	2e-20	-9.61e-06	0.00150144	0.99	8.77e-07
rs13186637	5	153108558	GRIA1	T	C	0.00868308	0.00144114	1.7e-09	-0.00064613	0.00147277	0.66	9.73e-07
rs17716502	8	116659731	TRPS1	C	T	0.0162355	0.00171408	2.7e-21	0.00470841	0.00175096	0.0072	1.05e-06
rs12538826	7	99030228	PTCD1	T	C	0.0167586	0.00215398	7.2e-15	-0.00143349	0.00220054	0.51	1.27e-06
rs7424120	2	59313974	FANCL	C	T	0.0142008	0.0014016	4e-24	0.00397895	0.00143321	0.0055	1.39e-06
rs149457	5	107438057	FBXL17	C	T	0.0150324	0.00182987	2.1e-16	0.00198417	0.00187003	0.29	1.41e-06
rs113569731	3	47093206	SETD2	C	A	-0.0151686	0.00241102	3.1e-10	-0.000292565	0.00246561	0.91	1.91e-06
rs62259692	3	51847709	IQCF3	G	A	-0.0177511	0.00293025	1.4e-09	0.00133971	0.00299659	0.65	2.35e-06
rs9421249	10	118623322	ENO4	C	T	-0.0104412	0.00156447	2.5e-11	0.00149155	0.00159839	0.35	2.67e-06
rs1000471	15	89986583	RHCG	C	T	0.000909527	0.00168998	0.59	-0.00950759	0.00172531	3.6e-08	3.03e-06
rs181617194	12	122011598	KDM2B	T	C	0.0226623	0.00376431	1.7e-09	0.000121726	0.00384367	0.97	3.35e-06
rs6577497	1	8605667	RERE	A	T	-0.00220462	0.00140295	0.12	0.00807228	0.00143424	1.8e-08	3.35e-06
rs7424771	2	161276378	RBMS1	G	A	-0.00230822	0.0013764	0.094	0.00893011	0.00140744	2.2e-10	4.02e-06
rs12033257	1	112318484	KCND3	A	G	0.00980287	0.0014192	4.9e-12	-0.000757207	0.00145086	0.6	4.14e-06
rs1840660	7	114352615	FOXP2	G	A	-0.00995498	0.00141493	2e-12	0.00143567	0.00144551	0.32	5.37e-06
rs2594994	3	11339960	ATG7	T	A	0.00210708	0.0017896	0.24	0.015449	0.00183012	3.1e-17	5.52e-06
rs4077093	12	51593616	POU6F1	T	G	0.00969144	0.00167974	7.9e-09	0.000465637	0.00171515	0.79	5.56e-06
rs7893571	10	16750129	RSU1	G	T	-0.0101768	0.00145748	2.9e-12	-0.00193319	0.00148908	0.19	6.09e-06
rs473837	8	60906881	CA8	G	T	0.00863143	0.00143586	1.8e-09	-0.00100543	0.00146675	0.49	6.93e-06
rs11134512	5	167847460	WWC1	T	G	0.00824166	0.00146708	1.9e-08	0.00111736	0.00149928	0.46	7.23e-06
rs6950388	7	1270699	UNCX	G	A	-0.00945149	0.00169839	2.6e-08	0.00114819	0.0017351	0.51	8.06e-06
rs1411432	9	16728532	BNC2	A	C	-0.0124381	0.00176815	2e-12	0.00149441	0.00180604	0.41	9.24e-06
rs10960276	9	11819686	TYRP1	C	A	0.00809436	0.00143164	1.6e-08	-0.00233632	0.00146232	0.11	9.52e-06
rs7570446	2	193801010	TMEFF2	C	A	-0.00780228	0.00137254	1.3e-08	0.00206294	0.00140349	0.14	9.85e-06
rs1454687	3	94038085	NSUN3	C	G	0.0122831	0.00136952	3e-19	0.00123916	0.00140053	0.38	9.97e-06
rs4660586	1	42407229	HIVEP3	C	T	0.00896084	0.00156363	1e-08	-0.00062795	0.00159851	0.69	1e-05
rs11691869	2	100805996	AFF3	C	A	0.0112311	0.00142704	3.5e-15	-0.000364773	0.00145922	0.8	1.01e-05
rs61971082	13	86494667	SLITRK6	T	G	-0.0101252	0.00152324	3e-11	0.000162024	0.00155575	0.92	1.22e-05
rs2678204	1	201800511	IPO9	T	G	-0.0150162	0.00144491	2.7e-25	-0.00575098	0.00147714	9.9e-05	1.25e-05
rs7548936	1	91207757	BARHL2	G	C	-0.00848296	0.00141586	2.1e-09	0.00185106	0.00144744	0.2	1.27e-05
rs809955	4	140874760	MAML3	G	A	0.0101003	0.00142485	1.4e-12	-0.000730481	0.00145623	0.62	1.27e-05
rs7433076	3	90234502	EPHA3	T	A	0.00951719	0.00137849	5.1e-12	-0.00091675	0.0014097	0.52	1.31e-05
rs13427822	2	213414265	ERBB4	A	G	0.00944934	0.00155587	1.3e-09	-0.000583709	0.00159095	0.71	1.37e-05
rs3814883	16	29994922	TAOK2	C	T	-0.014757	0.00137637	8.1e-27	-0.00608707	0.00140582	1.5e-05	1.38e-05
rs2433733	2	230816703	FBXO36	G	A	0.010504	0.00146427	7.3e-13	0.000690913	0.00149729	0.64	1.39e-05
rs11642387	16	6753239	RBFOX1	A	G	0.0128653	0.00229443	2.1e-08	-0.00220489	0.00234351	0.35	1.65e-05
rs4658403	1	243832560	AKT3	C	T	0.0136423	0.00183985	1.2e-13	9.35e-05	0.00188089	0.96	1.68e-05
rs11708540	3	70593081	FOXP1	G	A	-0.0106156	0.00189063	2e-08	0.00206605	0.00193343	0.29	1.74e-05
rs403694	21	46567625	ADARB1	C	T	-0.0121794	0.00138306	1.3e-18	-0.00186034	0.00141136	0.19	1.82e-05
rs72976986	19	4050424	ZBTB7A	G	A	0.0138512	0.00176589	4.4e-15	0.0006307	0.00180278	0.73	2.12e-05
rs117911387	9	130446836	STXBP1	G	A	-0.00367597	0.00326088	0.26	-0.0245792	0.00333076	1.6e-13	2.27e-05
rs55931203	17	65854602	BPTF	C	T	-0.0125644	0.00177792	1.6e-12	-0.00191964	0.00181544	0.29	2.34e-05
rs4419475	4	96150044	UNC5C	A	T	-0.00809618	0.00139493	6.5e-09	0.00115585	0.00142565	0.42	2.61e-05
rs116195355	1	39941508	MACF1	C	A	0.0259588	0.00396473	5.9e-11	0.00409363	0.00405317	0.31	2.62e-05
rs409696	2	147900651	ACVR2A	G	A	0.0114218	0.00138666	1.8e-16	0.00154584	0.00141793	0.28	2.83e-05
rs73213484	4	28489339	RP11-180C1.1	A	T	0.0146376	0.00197063	1.1e-13	0.00124259	0.00201403	0.54	3.02e-05
rs10927006	1	243557659	SDCCAG8	T	C	0.0119925	0.00195352	8.3e-10	0.000884198	0.0019971	0.66	3.09e-05
rs1977658	1	107607037	PRMT6	T	G	0.00810079	0.00145332	2.5e-08	-0.0009635	0.00148574	0.52	3.15e-05
rs10499014	6	97947755	MMS22L	C	G	0.0100464	0.00155554	1.1e-10	-0.000664623	0.00158952	0.68	3.54e-05
rs2237025	4	55541879	KIT	T	C	0.0102433	0.00139113	1.8e-13	-0.000288029	0.00142177	0.84	3.59e-05
rs2164300	4	67813017	CENPC	C	T	0.00754945	0.00137666	4.2e-08	-0.00126483	0.00140698	0.37	3.66e-05
rs8192675	3	170724883	SLC2A2	T	C	-0.0117042	0.00150889	8.7e-15	-0.000768842	0.00154305	0.62	3.85e-05
rs55880046	16	19941557	GPRC5B	T	G	0.0168634	0.00196315	8.7e-18	0.0298545	0.00200515	3.9e-50	3.86e-05
rs11782074	8	142617096	AC138647.1	G	T	-0.00971808	0.00143319	1.2e-11	0.000824495	0.00146403	0.57	4.14e-05
rs9395520	6	13183523	PHACTR1	C	T	0.00975752	0.00149027	5.9e-11	0.000665362	0.00152282	0.66	4.2e-05
rs601338	19	49206674	FUT2	G	A	0.000916599	0.00137129	0.5	0.00938062	0.00139994	2.1e-11	4.42e-05
rs12357890	10	99762693	CRTAC1	A	G	-0.0121927	0.00138837	1.6e-18	-0.00152667	0.00141848	0.28	4.8e-05
rs117903946	16	67449639	ZDHHC1	G	A	-0.0097792	0.00386646	0.011	-0.0322531	0.00394917	3.2e-16	5.56e-05
rs62106258	2	417167	FAM150B	T	C	0.0591385	0.00318191	4.2e-77	0.0802051	0.00325367	3.6e-134	6.25e-05
rs8134638	21	40644170	BRWD1	T	C	-0.00779677	0.00142034	4e-08	0.000768208	0.00144941	0.6	6.61e-05
rs34517439	1	78450517	DNAJB4	C	A	-0.0246975	0.00211727	1.9e-31	-0.0137682	0.0021645	2e-10	6.85e-05
rs35852935	4	17991522	LCORL	A	C	-0.0218858	0.00374062	4.9e-09	0.000639291	0.00382301	0.87	6.93e-05
rs10973159	9	36992547	PAX5	G	T	-0.00805227	0.00141346	1.2e-08	0.00174034	0.00144375	0.23	7.01e-05
rs4916229	1	171443368	PRRC2C	C	G	-0.0151299	0.00233311	8.9e-11	0.000377044	0.00238515	0.87	7.07e-05
rs10774018	12	2157925	CACNA1C	G	C	-0.0094769	0.00165987	1.1e-08	-0.00231586	0.00169486	0.17	7.16e-05
rs3737992	1	33234128	KIAA1522	G	A	0.0137318	0.00182503	5.3e-14	0.00307401	0.00186573	0.099	7.16e-05
rs78369934	17	61739101	MAP3K3	T	C	0.0199362	0.00304655	6e-11	-0.00344213	0.00311083	0.27	7.27e-05
rs10185199	2	40282202	SLC8A1	G	A	0.00999545	0.00156387	1.6e-10	0.000100347	0.00159914	0.95	7.47e-05
rs10805383	5	63034606	HTR1A	G	A	-0.0104667	0.00137409	2.6e-14	-0.001566	0.00140425	0.26	8.06e-05
rs7306710	12	66376091	HMGA2	T	C	0.000734811	0.00138144	0.59	0.00996644	0.00141056	1.6e-12	8.09e-05
rs6507054	18	31248323	ASXL3	T	C	-0.00928368	0.00139315	2.7e-11	0.000859588	0.00142239	0.55	8.21e-05
rs4572029	10	70889053	VPS26A	A	G	-0.000721662	0.00171259	0.67	0.0111075	0.00174972	2.2e-10	8.62e-05
rs34898535	16	31025641	STX1B	C	T	0.0143098	0.00141495	4.8e-24	0.00667281	0.00144522	3.9e-06	8.94e-05
rs9515446	13	112217108	RP11-65D24.2	A	G	-0.00969209	0.00138007	2.2e-12	-0.000458885	0.00140953	0.74	9.22e-05
rs2056477	7	2079744	MAD1L1	G	C	0.0115643	0.00163545	1.5e-12	0.00289922	0.00167081	0.083	9.26e-05
rs9366863	6	34688946	C6orf106	T	C	0.0173843	0.00145749	8.5e-33	0.00754408	0.00148933	4.1e-07	9.43e-05
rs1017529	17	27912415	GIT1	C	A	-0.0106224	0.00183966	7.7e-09	-0.00093032	0.00187847	0.62	9.59e-05
rs396354	2	86850022	CHMP3	T	C	0.0103984	0.0015204	8e-12	0.0013629	0.00155469	0.38	9.81e-05
rs61217499	12	108417780	WSCD2	G	C	0.0127589	0.00167171	2.3e-14	0.00159702	0.00170695	0.35	0.000109213
rs151252883	2	228998026	SPHKAP	T	G	-0.00921571	0.00144166	1.6e-10	-0.00190531	0.00147417	0.2	0.000120473
rs412243	16	339672	AXIN1	T	C	0.0104789	0.00141618	1.4e-13	0.00408455	0.00144647	0.0047	0.000132466
rs262956	3	183486117	YEATS2	T	G	0.00911918	0.00143655	2.2e-10	0.00142997	0.00146908	0.33	0.000141612
rs71495049	10	34014435	PARD3	G	A	-0.0170656	0.00247827	5.7e-12	-0.00034582	0.002532	0.89	0.000144836
rs3759584	14	103990799	CKB	T	C	0.009739	0.00143449	1.1e-11	0.000275608	0.00146488	0.85	0.000152674
rs4425224	3	56249398	ERC2	C	A	0.0124424	0.00223714	2.7e-08	-0.00011864	0.00228779	0.96	0.00015344
rs2837398	21	41427168	DSCAM	A	C	-0.00819988	0.00140095	4.8e-09	0.00138608	0.00142962	0.33	0.000163603
rs4671328	2	58935282	FANCL	T	G	0.0131699	0.00138617	2.1e-21	0.00562223	0.00141743	7.3e-05	0.000175851
rs6575340	14	94023972	UNC79	G	A	-0.0133217	0.00142984	1.2e-20	-0.00569274	0.00146014	9.7e-05	0.000181139
rs10160769	11	76474827	TSKU	G	C	0.00918268	0.00168019	4.6e-08	-0.000987279	0.00171634	0.57	0.000192773
rs270689	6	104790532	HACE1	A	T	-0.0101052	0.00171918	4.2e-09	-0.000649021	0.00175674	0.71	0.000201214
rs2958542	11	62181882	SCGB1A1	C	T	0.000350902	0.00143322	0.81	0.00823945	0.00146406	1.8e-08	0.000201884
rs28726372	1	84353839	TTLL7	T	C	-0.00907801	0.00148344	9.4e-10	-0.001432	0.00151653	0.35	0.000206214
rs7601895	2	55281901	RTN4	C	G	0.0103104	0.00148708	4.1e-12	0.000278247	0.00152061	0.85	0.000209617
rs9477762	6	18507853	RNF144B	A	T	-0.0201859	0.00305238	3.8e-11	0.000271923	0.00311905	0.93	0.000212647
rs112898427	2	67561335	ETAA1	C	T	0.00104054	0.00151548	0.49	0.0103395	0.00154965	2.5e-11	0.000215316
rs10503555	8	15763818	TUSC3	A	G	-0.000646069	0.00138509	0.64	0.0077774	0.00141489	3.9e-08	0.000222604
rs28408562	15	60917079	RORA	C	G	-0.00784012	0.00137968	1.3e-08	4.07e-05	0.00140853	0.98	0.00022643
rs8011566	14	42939471	LRFN5	T	A	-0.00873021	0.00139086	3.5e-10	-0.000688592	0.00142033	0.63	0.000233642
rs7321285	13	54319327	OLFM4	A	C	0.0113478	0.00171932	4.1e-11	0.00146088	0.00175602	0.41	0.000244918
rs7958241	12	49509262	LMBR1L	A	G	-0.00498997	0.00144519	0.00055	-0.0130618	0.00147566	8.6e-19	0.000244933
rs11079849	17	47090785	IGF2BP1	C	T	0.0122339	0.00146379	6.4e-17	0.00141712	0.00149467	0.34	0.000246864
rs13104584	4	80811227	ANTXR2	G	A	-0.00864396	0.00139769	6.2e-10	-0.000193276	0.00142848	0.89	0.000249312
rs10169594	2	41637688	C2orf91	T	C	-0.00788339	0.0014266	3.3e-08	-0.000454997	0.00145877	0.76	0.000256988
rs58351927	17	5297038	NUP88	A	G	-0.0101443	0.0014973	1.2e-11	-0.00016717	0.0015289	0.91	0.000268478
rs824207	15	24007729	NDN	A	G	-0.00220679	0.00137526	0.11	-0.00930969	0.00140401	3.3e-11	0.000268808
rs183315407	1	46201427	IPP	G	A	0.0263723	0.0034926	4.3e-14	0.00453817	0.0035705	0.2	0.000293454
rs2516726	16	2095065	NTHL1	T	C	0.00990951	0.00164497	1.7e-09	0.00241747	0.00168016	0.15	0.000294332
rs1458156	12	41887940	PDZRN4	C	T	-0.00928804	0.00137304	1.3e-11	-0.00119199	0.00140199	0.4	0.000342333
rs862320	16	69651866	NFAT5	C	T	0.0143991	0.0013964	6.2e-25	0.00619317	0.00142627	1.4e-05	0.000364415
rs10404726	19	18834514	CRTC1	C	T	0.0122931	0.00137833	4.7e-19	0.00655626	0.00140712	3.2e-06	0.000365358
rs80236973	3	188001014	LPP	C	T	0.0121589	0.0020083	1.4e-09	9.83e-05	0.00205377	0.96	0.00037583
rs12681792	8	62054463	CLVS1	C	A	-0.0095618	0.00174588	4.3e-08	-0.000691572	0.00178344	0.7	0.00038693
rs67679818	7	110672704	IMMP2L	C	T	0.000406124	0.00139936	0.77	0.00779682	0.00142961	4.9e-08	0.000388444
rs10204994	2	35443726	CRIM1	G	A	0.0101127	0.0016282	5.3e-10	0.000702062	0.00166492	0.67	0.000390225
rs35918296	8	76862208	HNF4G	C	T	0.0101759	0.00139402	2.9e-13	0.0166507	0.00142402	1.4e-31	0.000393968
rs112380819	3	9498519	SETD5	G	A	-0.0136884	0.00225826	1.3e-09	-0.00105451	0.00230938	0.65	0.000402594
rs567230078	6	43588227	GTPBP2	T	A	0.0250634	0.00424894	3.7e-09	0.00456547	0.00434176	0.29	0.000431868
rs1631026	2	26953850	KCNK3	C	T	-0.0107027	0.00137118	5.9e-15	-0.00268744	0.0014021	0.055	0.000475997
rs61813324	1	156049877	MEX3A	C	T	-0.0182963	0.00202748	1.8e-19	-0.00534173	0.0020727	0.01	0.000490051
rs7084503	10	2666859	PFKP	T	C	0.00486841	0.00137799	0.00041	0.012897	0.00140787	5.2e-20	0.000491534
rs10174253	2	181323160	CWC22	A	C	-0.011209	0.00153204	2.5e-13	-0.00308421	0.00156659	0.049	0.000495967
rs1477290	5	87988934	MEF2C	T	C	-0.0199356	0.00200994	3.5e-23	-0.00814691	0.00205406	7.3e-05	0.000499345
rs36007635	6	163009335	PARK2	G	A	0.0137121	0.00199026	5.6e-12	0.00264647	0.00203374	0.19	0.000503232
rs10756555	9	14459089	NFIB	G	A	0.0102529	0.00138891	1.6e-13	0.00113354	0.00141867	0.42	0.000521384
rs945211	1	32191798	BAI2	G	C	-0.00849357	0.0014077	1.6e-09	-0.00206335	0.0014391	0.15	0.000549797
rs6478538	9	124627012	TTLL11	A	G	0.00881355	0.00146753	1.9e-09	-0.000527105	0.00149898	0.73	0.000549858
rs7925100	11	118941596	VPS11	G	A	-0.00916807	0.00140267	6.3e-11	-0.00313357	0.00143285	0.029	0.000562663
rs75001243	7	93216002	GNGT1	C	T	-0.00680224	0.00142882	1.9e-06	-0.013733	0.0014597	5.1e-21	0.000577066
rs115903965	3	66009529	MAGI1	G	A	0.00185751	0.00444334	0.68	-0.0255086	0.00454393	2e-08	0.000583042
rs4790292	17	1824305	RTN4RL1	C	A	0.0163291	0.00191052	1.3e-17	0.0078184	0.00195083	6.1e-05	0.000585354
rs12477088	2	67841326	ETAA1	T	C	0.0104671	0.00138822	4.7e-14	0.0020841	0.00141953	0.14	0.000592664
rs1167311	1	49996959	AGBL4	G	A	0.0122534	0.00147912	1.2e-16	0.00477316	0.00151211	0.0016	0.00060031
rs113079574	4	147354089	SLC10A7	C	T	0.00965155	0.0017463	3.3e-08	-0.000993452	0.00178476	0.58	0.000625365
rs67603370	17	7524504	SHBG	G	A	-0.000459331	0.00262884	0.86	-0.0158266	0.00268431	3.7e-09	0.000630657
rs11891707	2	207120604	ZDBF2	T	C	0.000436405	0.002009	0.83	0.0121046	0.00205431	3.8e-09	0.000634271
rs7498044	15	92573639	SLCO3A1	G	A	0.00995173	0.00168107	3.2e-09	-0.000318889	0.00171621	0.85	0.000643918
rs1933437	13	28624294	FLT3	G	A	0.00724696	0.00141548	3.1e-07	0.0141618	0.00144569	1.2e-22	0.000669335
rs61903695	11	89922417	NAALAD2	A	G	-0.0113248	0.00157548	6.6e-13	-0.0018746	0.00160938	0.24	0.000673366
rs7305424	12	118399491	KSR2	A	T	-0.00387522	0.00145256	0.0076	-0.0103917	0.00148319	2.4e-12	0.000702164
rs12281009	11	117032959	PAFAH1B2	A	G	-0.0178672	0.00294699	1.3e-09	-0.00202461	0.0030104	0.5	0.000721358
rs7913496	10	10257277	CELF2	C	T	0.0100297	0.00178629	2e-08	-0.00187539	0.00182502	0.3	0.000729881
rs2616143	8	20632022	LZTS1	G	A	0.00884801	0.00147397	1.9e-09	0.000515395	0.00150568	0.73	0.000776743
rs7255223	19	32824310	ZNF507	C	A	0.00896737	0.00155716	8.5e-09	0.000427346	0.0015897	0.79	0.000824916
rs62032001	16	49065630	CBLN1	A	C	-0.00193848	0.00173236	0.26	-0.0103954	0.00176942	4.2e-09	0.000829762
rs2114210	8	95595162	KIAA1429	G	A	-0.00986173	0.00145393	1.2e-11	-0.00301867	0.00148521	0.042	0.00086213
rs149778057	13	31007805	HMGB1	A	C	0.00904547	0.00153465	3.8e-09	0.000436614	0.00156741	0.78	0.000872792
rs9529148	13	67419495	PCDH9	G	A	-0.00800109	0.00142353	1.9e-08	-0.00027874	0.00145392	0.85	0.000877137
rs9522180	13	111970212	TEX29	C	T	0.00923593	0.00138226	2.4e-11	0.00155038	0.00141176	0.27	0.000900439
rs529200	3	173114305	NLGN1	A	G	-0.0103148	0.00137304	5.8e-14	-0.00323668	0.00140413	0.021	0.000944909
rs2307111	5	75003678	POC5	T	C	0.0167553	0.00140266	6.9e-33	0.00873578	0.00143344	1.1e-09	0.000985926
rs3817428	15	89415247	ACAN	C	G	-0.00318661	0.0015558	0.041	-0.0107532	0.00158832	1.3e-11	0.000992744
rs1229984	4	100239319	ADH1B	T	C	-0.02304	0.00416449	3.2e-08	0.00059029	0.00425621	0.89	0.00100118
rs11256627	10	10535954	CELF2	G	A	-0.00094501	0.0015137	0.53	-0.00887696	0.00154651	9.5e-09	0.00102196
rs6530737	8	14095763	SGCZ	A	G	0.00901865	0.00143697	3.5e-10	0.00139944	0.00146789	0.34	0.0010285
rs2289379	7	44804225	ZMIZ2	C	T	0.00975934	0.00140786	4.1e-12	0.00456954	0.00143829	0.0015	0.00103773
rs76187039	6	43233990	TTBK1	G	T	-0.00111985	0.00200708	0.58	-0.0113078	0.00205092	3.5e-08	0.00110337
rs2722406	7	24306762	NPY	C	T	-0.00431047	0.00152193	0.0046	-0.0121923	0.00155483	4.4e-15	0.00111192
rs2237402	7	39449768	POU6F2	G	A	0.00922809	0.00144668	1.8e-10	0.000768692	0.00147795	0.6	0.00111526
rs13275517	8	143364521	TSNARE1	T	C	-0.00814992	0.00138623	4.1e-09	-0.000814252	0.00141606	0.57	0.0011531
rs9265968	6	31315663	HLA-B	A	T	-0.00750923	0.00206464	0.00028	-0.0201268	0.00210974	1.4e-21	0.00117418
rs6075658	20	2094078	STK35	T	C	0.00848906	0.00137576	6.8e-10	0.00242602	0.00140422	0.084	0.00120482
rs2074686	7	100800635	AP1S1	G	A	0.00827977	0.00139468	2.9e-09	0.0017929	0.00142483	0.21	0.00120658
rs66460909	20	51195387	ZFP64	G	A	0.0156925	0.00174901	2.9e-19	0.00527438	0.00178519	0.0031	0.0012108
rs75387636	10	120278394	PRLHR	G	A	-0.00745507	0.00343542	0.03	-0.0212162	0.00350991	1.5e-09	0.00123912
rs1342831	6	54096151	MLIP	T	C	-0.00659111	0.00295152	0.026	-0.0224824	0.00301599	9e-14	0.00130765
rs61978655	14	30491807	PRKD1	G	A	-0.0176937	0.00357184	7.3e-07	-0.033933	0.00364752	1.4e-20	0.00133326
rs7924036	10	65191645	JMJD1C	G	T	0.0096342	0.00137162	2.2e-12	0.00410026	0.00140136	0.0034	0.00139721
rs2175171	1	7028842	CAMTA1	G	C	-0.00193146	0.00137881	0.16	-0.00776553	0.00140957	3.6e-08	0.00146817
rs1964926	21	42653121	BACE2	A	G	-0.00823118	0.00143981	1.1e-08	-0.00282014	0.00146927	0.055	0.00147426
rs1384660	2	142299735	LRP1B	G	A	0.00745662	0.00176277	2.3e-05	0.0158046	0.00180252	1.8e-18	0.00147509
rs12214497	6	10015908	OFCC1	G	T	0.00563491	0.00144153	9.3e-05	0.0105167	0.00147302	9.4e-13	0.00153918
rs1568488	3	153657951	ARHGEF26	G	C	-0.0110252	0.00140599	4.4e-15	-0.00386191	0.00143782	0.0072	0.00155141
rs845084	10	125220036	GPR26	G	A	-0.00985344	0.00157289	3.7e-10	-0.00504148	0.00160699	0.0017	0.00162757
rs12149660	16	70309237	AARS	G	A	0.0162176	0.00216124	6.2e-14	0.00400761	0.00220748	0.069	0.00163133
rs12308065	12	120624085	GCN1L1	A	G	-0.000653811	0.00142479	0.65	-0.00828917	0.00145482	1.2e-08	0.00164832
rs187067151	20	29539588	FRG1B	G	T	0.0266801	0.00397873	2e-11	0.00544245	0.00406105	0.18	0.00165917
rs12376870	9	117890567	TNC	G	A	0.00886599	0.00161573	4.1e-08	0.00128243	0.00165036	0.44	0.00171706
rs113706999	3	44159156	TOPAZ1	T	A	-0.0288173	0.00473238	1.1e-09	-0.000603393	0.00483952	0.9	0.00172026
rs12427047	12	90213070	ATP2B1	C	T	0.0109098	0.00159892	8.9e-12	0.00140343	0.00163263	0.39	0.00173481
rs4962725	10	126733321	CTBP2	T	C	-0.00996697	0.00138657	6.6e-13	-0.00138851	0.00141663	0.33	0.00174235
rs115359679	7	755987	PRKAR1B	C	A	-0.00538285	0.00279885	0.054	-0.0164279	0.00285935	9.2e-09	0.0017467
rs9652090	13	27983367	GTF3A	G	T	-0.00370964	0.001386	0.0074	-0.00832927	0.00141558	4e-09	0.00176947
rs10779835	1	230299949	GALNT2	T	C	0.00800958	0.00140611	1.2e-08	0.000336508	0.00143748	0.81	0.0017745
rs12072739	1	98315893	DPYD	A	G	-0.0115866	0.00164338	1.8e-12	-0.000894543	0.00168004	0.59	0.0017943
rs10498713	6	22729300	HDGFL1	G	T	-0.0013571	0.00192303	0.48	-0.0117786	0.00196504	2e-09	0.00185858
rs2744801	1	41155486	NFYC	C	T	0.0079536	0.00145216	4.3e-08	0.000444147	0.00148455	0.76	0.00189587
rs3118252	9	25115154	TUSC1	G	C	-0.00146647	0.00139928	0.29	-0.0083153	0.00142927	6e-09	0.0019007
rs10503246	8	4130363	CSMD1	A	G	-0.00308395	0.00151701	0.042	-0.00965863	0.00154965	4.6e-10	0.00199555
rs6030803	20	41986507	SRSF6	T	C	0.0129265	0.00207355	4.5e-10	0.00429993	0.00211644	0.042	0.00202884
rs62134189	2	45046339	CAMKMT	A	G	-0.00181937	0.00227336	0.42	0.0141965	0.00232462	1e-09	0.00205002
rs10423928	19	46182304	GIPR	T	A	0.0207638	0.00173237	4.2e-33	0.011795	0.00176856	2.6e-11	0.00211467
rs10234366	7	46743746	AC011294.3	G	A	-0.00174698	0.0022434	0.44	-0.0139631	0.0022919	1.1e-09	0.00212546
rs57654548	3	125196904	SNX4	C	A	0.0116291	0.00212161	4.2e-08	0.0020156	0.00216964	0.35	0.00212586
rs12630209	3	156881392	CCNL1	T	G	-0.00874566	0.00157875	3e-08	-0.00126509	0.00161449	0.43	0.00216036
rs4759228	12	56508409	PA2G4	G	C	0.011615	0.00150727	1.3e-14	0.00189092	0.00153905	0.22	0.00219861
rs2396625	7	113028634	TSRM	T	A	0.00993598	0.0013964	1.1e-12	0.0014477	0.00142658	0.31	0.00222764
rs12971645	19	45807945	MARK4	G	A	0.00859421	0.00154345	2.6e-08	0.000343251	0.0015757	0.83	0.00230992
rs78508049	1	210344884	SYT14	T	C	-0.0111446	0.00175359	2.1e-10	-0.00187813	0.0017927	0.29	0.00231036
rs556992087	12	124500725	FAM101A	T	C	-0.0106085	0.00166847	2e-10	-0.00391399	0.00170365	0.022	0.00231643
rs3936511	5	55860781	AC022431.2	A	G	0.000241601	0.00173908	0.89	0.0108306	0.00177725	1.1e-09	0.00236119
rs39674	16	9413210	C16orf72	C	G	-0.00871427	0.00149816	6e-09	-0.000728975	0.00153021	0.63	0.00236746
rs273505	19	18217147	MAST3	T	C	-0.0101333	0.00139037	3.1e-13	-0.00452043	0.00141942	0.0014	0.00237508
rs12788343	11	131452912	NTM	T	C	-0.00965197	0.00139325	4.3e-12	-0.00509931	0.00142323	0.00034	0.00271708
rs1451533	2	105466005	POU3F3	G	A	-0.010968	0.00154606	1.3e-12	-0.00383899	0.00158093	0.015	0.00274954
rs369461388	14	40104718	FBXO33	G	C	-0.0126017	0.00200967	3.6e-10	-0.00380484	0.00205225	0.064	0.00285821
rs7182917	15	52080803	TMOD2	T	C	0.00873699	0.00138531	2.8e-10	0.00224617	0.00141427	0.11	0.00295031
rs13107325	4	103188709	SLC39A8	C	T	-0.0287138	0.00260568	3.1e-28	-0.021509	0.00266307	6.7e-16	0.00298982
rs62621197	19	8670147	ADAMTS10	C	T	-0.00649794	0.00376905	0.085	-0.0235313	0.0038478	9.6e-10	0.00305064
rs6050446	20	25195509	ENTPD6	A	G	-0.0264171	0.00389465	1.2e-11	-0.00669706	0.00397522	0.092	0.00307339
rs7808296	7	103127620	RELN	C	T	-0.00254656	0.00147615	0.085	-0.0100374	0.00150806	2.8e-11	0.00315159
rs1324110	6	93913200	EPHA7	G	C	0.00776998	0.00138403	2e-08	0.00157096	0.00141426	0.27	0.0032274
rs10095724	8	53739232	RB1CC1	G	A	0.00295535	0.00143019	0.039	0.00937064	0.00146096	1.4e-10	0.00325131
rs13174863	5	139080745	CXXC5	A	G	-0.0136233	0.00194393	2.4e-12	-0.00402819	0.00198659	0.043	0.00346957
rs7175642	15	59450079	MYO1E	T	G	0.00859149	0.00147129	5.2e-09	0.00122353	0.00150205	0.42	0.00349835
rs3181269	11	33755956	CD59	C	T	0.00349142	0.00157276	0.026	0.00932683	0.0016066	6.4e-09	0.00363713
rs2229330	1	6649228	ZBTB48	T	G	-0.00347061	0.00263546	0.19	-0.0197417	0.00269425	2.3e-13	0.00375035
rs2187642	12	11855624	ETV6	A	C	-0.00158448	0.00141476	0.26	-0.0111759	0.00144458	1e-14	0.00378983
rs3753639	1	154986091	ZBTB7B	T	C	-0.0114965	0.00160241	7.3e-13	-0.00137638	0.00163815	0.4	0.00391023
rs836179	12	50503082	GPD1	A	G	0.00237187	0.00142112	0.095	0.00980524	0.00145108	1.4e-11	0.00393838
rs6823268	4	145982563	ANAPC10	A	G	-0.0081752	0.00141821	8.2e-09	-0.00235515	0.00144945	0.1	0.00399264
rs34298980	6	40409243	LRFN2	T	C	0.0132574	0.00144434	4.4e-20	0.00588487	0.00147589	6.7e-05	0.00401621
rs11655704	17	47448172	RP11-81K2.1	T	C	0.00244246	0.00147345	0.097	0.00827198	0.00150455	3.8e-08	0.00410523
rs1369159	15	66360842	MEGF11	C	T	0.00787534	0.0013963	1.7e-08	0.00263201	0.00142549	0.065	0.0041136
rs2253310	6	108888593	FOXO3	C	G	-0.0105591	0.00141638	9e-14	-0.00513631	0.00144732	0.00039	0.00418798
rs2275241	9	129370576	LMX1B	G	A	-0.00411426	0.00141867	0.0037	-0.0103897	0.00144907	7.5e-13	0.00428932
rs7331420	13	99236471	STK24	G	A	0.00914179	0.00152583	2.1e-09	-0.000762593	0.0015584	0.62	0.00429477
rs67913249	5	43204126	NIM1K	C	G	0.00934618	0.00145015	1.2e-10	0.00307131	0.00148198	0.038	0.00437167
rs34196306	6	27425644	ZNF184	G	C	-0.00919436	0.00223807	4e-05	-0.0199863	0.00228695	2.3e-18	0.00439814
rs78517245	3	42587865	SEC22C	T	C	-0.0343879	0.00584937	4.1e-09	-0.00697895	0.0059818	0.24	0.00441984
rs12110721	6	55190480	GFRAL	G	A	-0.00788425	0.00185334	2.1e-05	-0.0189364	0.00189383	1.5e-23	0.00444215
rs4500770	16	74658430	RFWD3	A	T	0.00782096	0.00142756	4.3e-08	0.000195701	0.0014581	0.89	0.00454972
rs1177279	2	61295122	KIAA1841	A	G	0.00206449	0.00152979	0.18	0.00883119	0.00156428	1.6e-08	0.00478643
rs12748436	1	177761109	SEC16B	C	G	-0.00565205	0.00258435	0.029	-0.015605	0.002642	3.5e-09	0.00488606
rs61754230	12	72179446	RAB21	C	T	-0.0273798	0.0049283	2.8e-08	-0.00981169	0.0050322	0.051	0.00512416
rs9834519	3	156379637	TIPARP	C	T	0.015592	0.0025405	8.4e-10	0.00635684	0.00259802	0.014	0.0051916
rs10823826	10	53649431	PRKG1	C	T	-0.00897916	0.00158888	1.6e-08	-0.00255677	0.00162333	0.12	0.00524127
rs11205303	1	149906413	MTMR11	T	C	0.0012358	0.00139422	0.38	0.0095816	0.00142532	1.8e-11	0.00544331
rs2035806	10	133984916	JAKMIP3	G	A	0.00954916	0.00138642	5.7e-12	0.00256304	0.00141647	0.07	0.00546462
rs4545941	19	16534207	EPS15L1	T	C	-0.00211814	0.0018643	0.26	-0.0108751	0.00190325	1.1e-08	0.0055171
rs2343681	3	136535024	SLC35G2	G	A	-0.0123563	0.00167752	1.8e-13	-0.00450582	0.00171549	0.0086	0.00551951
rs12713889	2	77225361	LRRTM4	T	C	0.00570459	0.00145418	8.7e-05	0.0116905	0.00148697	3.8e-15	0.00554334
rs111584879	15	66678173	TIPIN	T	C	0.00878936	0.00161059	4.8e-08	0.00133028	0.00164426	0.42	0.00564505
rs575840515	1	80796649	LPHN2	A	G	-0.00900837	0.00152109	3.2e-09	-0.00190383	0.00155502	0.22	0.00576136
rs9462670	6	41014309	OARD1	G	C	-0.00941609	0.00162679	7.1e-09	-0.000986425	0.00166233	0.55	0.00587104
rs2051559	4	3298800	RGS12	T	C	-0.0138644	0.00202875	8.3e-12	-0.0103118	0.00207344	6.6e-07	0.00588822
rs201475383	20	26273991	FAM182B	G	A	0.0240169	0.00391789	8.8e-10	0.0069822	0.00399894	0.081	0.00593994
rs12031634	1	34584393	CSMD2	G	A	0.00880574	0.00150452	4.8e-09	0.0036029	0.00153808	0.019	0.00603823
rs61985411	14	41336102	LRFN5	T	A	-0.0165324	0.00275855	2.1e-09	-0.00147493	0.002817	0.6	0.00604127
rs61936936	12	116391685	MED13L	A	T	-0.00486384	0.00229556	0.034	-0.0136211	0.00234396	6.2e-09	0.00607803
rs215634	7	32369148	PDE1C	A	G	0.0104342	0.00141137	1.4e-13	0.00343967	0.00144188	0.017	0.00633551
rs6979832	7	127856276	LEP	A	G	-0.00330062	0.00137966	0.017	-0.00941916	0.00140949	2.3e-11	0.00635894
rs10935143	3	134665159	EPHB1	G	A	0.00839848	0.00137905	1.1e-09	0.000763137	0.00141027	0.59	0.00636308
rs2866720	7	70106310	AUTS2	C	T	-0.00912913	0.0014182	1.2e-10	-0.0014556	0.00144886	0.32	0.00644383
rs10505836	12	19288508	PLEKHA5	A	C	-0.0121361	0.00199185	1.1e-09	-0.00307879	0.00203385	0.13	0.00655146
rs17029006	3	12329452	PPARG	C	T	0.0103969	0.0015534	2.2e-11	0.00441996	0.00158857	0.0054	0.00660975
rs2970356	15	90623540	ZNF710	C	G	-0.00361773	0.00155211	0.02	-0.0104594	0.00158456	4.1e-11	0.00664358
rs11150462	16	82451679	CDH13	T	A	0.00844366	0.0014248	3.1e-09	0.00309566	0.00145528	0.033	0.0068532
rs60497719	19	33971746	PEPD	G	A	-0.00966895	0.00158251	1e-09	-0.000429737	0.00161557	0.79	0.00705958
rs13329943	16	24733751	TNRC6A	C	T	-0.0113063	0.00155186	3.2e-13	-0.00546069	0.00158506	0.00057	0.0071478
rs28839214	4	145313641	GYPA	G	T	-0.00891646	0.00140514	2.2e-10	-0.00383324	0.00143609	0.0076	0.00747471
rs12477385	2	166144850	SCN2A	G	T	0.00924442	0.00164143	1.8e-08	0.00227952	0.00167844	0.17	0.0075198
rs2755253	1	67470843	SLC35D1	C	T	0.00153108	0.00150569	0.31	0.008712	0.00153927	1.5e-08	0.00782957
rs1778830	1	156489974	IQGAP3	G	A	-0.009908	0.00142688	3.8e-12	-0.0037383	0.0014587	0.01	0.0079696
rs7264802	20	62692440	TCEA2	A	G	-0.00980735	0.00159143	7.2e-10	-0.00221817	0.00162435	0.17	0.00797894
rs7539903	1	209208033	CAMK1G	T	A	0.0076915	0.00140708	4.6e-08	0.001183	0.00143847	0.41	0.00817609
rs61986330	14	73314450	DPF3	C	A	0.00873325	0.00153905	1.4e-08	0.00362951	0.00157166	0.021	0.00820472
rs329118	5	133861663	JADE2	C	T	0.00948808	0.00139007	8.8e-12	0.00353033	0.00142058	0.013	0.00821538
rs75957461	19	11166163	SMARCA4	C	T	-0.0176806	0.00304742	6.6e-09	-0.00510904	0.00311109	0.1	0.00825582
rs6669341	1	47678458	TAL1	A	G	0.0106846	0.0013873	1.3e-14	0.00627858	0.00141824	9.6e-06	0.00840641
rs12037905	1	219628036	SLC30A10	C	T	0.00792729	0.00138814	1.1e-08	0.000748607	0.0014191	0.6	0.00842263
rs3131336	6	28831611	TRIM27	C	T	-0.00818467	0.00213074	0.00012	-0.019064	0.00217729	2e-18	0.00844309
rs2939931	10	121636406	MCMBP	T	C	-0.00274182	0.00137365	0.046	-0.00785688	0.00140343	2.2e-08	0.00848106
rs1865341	9	8845911	PTPRD	C	T	-0.00899606	0.00161509	2.5e-08	-0.000627794	0.0016497	0.7	0.00851699
rs76520838	15	47916618	SEMA6D	C	T	-0.0232182	0.00386698	1.9e-09	-0.00412475	0.00394783	0.3	0.00853622
rs2583410	4	102182199	PPP3CA	A	C	-0.0133529	0.00193619	5.3e-12	-0.00522084	0.00197884	0.0083	0.00859139
rs7989098	13	27925496	GTF3A	T	C	-0.00742477	0.0015923	3.1e-06	-0.0120926	0.00162629	1e-13	0.00885216
rs6511826	19	12706991	ZNF490	G	A	0.013982	0.00245639	1.3e-08	0.00551122	0.00250771	0.028	0.00888763
rs34542489	17	51917844	KIF2B	A	C	0.00777978	0.00140115	2.8e-08	0.00252149	0.00143071	0.078	0.00898916
rs869400	3	185826740	DGKG	T	G	-0.0183105	0.00176638	3.5e-25	-0.00922265	0.00180637	3.3e-07	0.00904817
rs1477890	4	18511738	LCORL	A	G	-0.00977959	0.00137366	1.1e-12	-0.0042684	0.00140391	0.0024	0.00938179
rs6963840	7	78144371	MAGI2	C	T	-0.0129345	0.00189361	8.5e-12	-0.00684037	0.00193454	0.00041	0.00943193
rs2660241	16	4940023	PPL	T	C	-0.00812512	0.00142623	1.2e-08	-0.00240525	0.00145674	0.099	0.00944756
rs818898	9	6970806	KDM4C	A	G	0.00619175	0.00149048	3.3e-05	0.0120672	0.00152242	2.3e-15	0.00955809
rs12644329	4	143634746	INPP4B	G	A	0.00791227	0.00141949	2.5e-08	0.00177866	0.00145075	0.22	0.00971317
rs4989244	9	102100348	SEC61B	G	A	0.00763477	0.00138564	3.6e-08	0.00260557	0.00141533	0.066	0.00972754
rs35809007	2	47019521	LINC01118	G	A	0.0105922	0.00142731	1.2e-13	0.00433584	0.0014595	0.003	0.0100949
rs115866895	1	1592638	SLC35E2B	A	G	0.0120194	0.0015664	1.7e-14	0.00560296	0.00160134	0.00047	0.010293
rs73085586	20	22430241	FOXA2	G	A	-0.00465313	0.00171669	0.0067	-0.00970779	0.0017522	3e-08	0.0103348
rs7503580	17	79087036	BAIAP2	C	T	-0.00487897	0.00189311	0.01	-0.0111158	0.00193305	8.9e-09	0.0103856
rs4911382	20	32553095	RALY	C	T	-0.00831839	0.00139678	2.6e-09	-0.0022266	0.00142568	0.12	0.0106445
rs7840305	8	57168101	CHCHD7	A	G	0.00341742	0.00141931	0.016	0.008059	0.00144985	2.7e-08	0.0109754
rs16996644	20	15813475	MACROD2	C	G	-0.0106002	0.00206764	2.9e-07	-0.0193482	0.00211042	4.8e-20	0.0110144
rs12992672	2	632592	TMEM18	G	A	-0.0359503	0.00181142	1.2e-87	-0.0433484	0.00185227	4e-121	0.0111035
rs3815156	17	29685150	NF1	A	G	-0.00529424	0.00180617	0.0034	-0.010306	0.00184428	2.3e-08	0.011565
rs4759073	12	54653258	CBX5	G	A	0.00934791	0.00139222	1.9e-11	0.000435375	0.00142157	0.76	0.0116533
rs9438393	1	205782718	SLC41A1	A	G	0.00526644	0.00139059	0.00015	0.0103485	0.0014216	3.4e-13	0.0117018
rs72753485	9	96673230	BARX1	G	C	-0.0155961	0.00249848	4.3e-10	-0.0036761	0.00255202	0.15	0.011931
rs1547205	9	98815145	ERCC6L2	G	C	0.0132049	0.00232169	1.3e-08	0.00201872	0.00237144	0.39	0.0120726
rs4648450	1	2723214	TTC34	C	A	0.0098008	0.00137971	1.2e-12	0.00435452	0.00141048	0.002	0.0122917
rs724623	14	47303577	MDGA2	A	C	0.0102441	0.00137406	9e-14	0.00437332	0.00140317	0.0018	0.0123623
rs35162296	6	26318262	HIST1H4H	C	T	-0.0114195	0.0022233	2.8e-07	-0.0200619	0.00227186	1e-18	0.0123724
rs1899689	7	121964349	CADPS2	C	T	-0.00773624	0.00140509	3.7e-08	-0.00309859	0.00143546	0.031	0.0123866
rs78886584	1	16859325	FAM231B	A	G	-0.0084915	0.0013848	8.7e-10	-0.00152215	0.00141569	0.28	0.0123915
rs9594686	13	42723197	DGKH	C	T	0.00604231	0.00180431	0.00081	0.0107007	0.00184282	6.4e-09	0.0127833
rs1598121	3	82694710	GBE1	A	G	-0.00896415	0.00142305	3e-10	-0.0032264	0.00145527	0.027	0.0128953
rs9888533	13	107854612	FAM155A	C	T	-0.00765412	0.00139943	4.5e-08	-0.0011471	0.0014293	0.42	0.0131873
rs2576135	13	54691442	OLFM4	T	A	0.0131674	0.00238721	3.5e-08	0.00120958	0.00243817	0.62	0.0132146
rs7511698	1	25015638	SRRM1	C	T	0.00821032	0.00148524	3.2e-08	0.00314307	0.00151837	0.038	0.0133383
rs28711392	11	13349559	ARNTL	T	C	0.0117792	0.00143412	2.1e-16	0.00576055	0.00146498	8.4e-05	0.0134678
rs7549358	1	115252609	NRAS	G	C	0.00882987	0.00142922	6.5e-10	0.00361946	0.0014611	0.013	0.0135722
rs1905616	8	93235675	RUNX1T1	G	A	0.00819683	0.00145677	1.8e-08	0.000802342	0.00148811	0.59	0.0140226
rs6752979	2	81741750	CTNNA2	G	A	-0.00895678	0.00146997	1.1e-09	-0.00367287	0.00150312	0.015	0.0140329
rs6449532	5	60715446	ZSWIM6	C	T	0.00697674	0.00142588	9.9e-07	0.0110534	0.00145717	3.3e-14	0.014364
rs7020196	9	12289527	TYRP1	C	T	0.00778854	0.00141323	3.6e-08	0.000551538	0.00144352	0.7	0.0143775
rs368540015	7	74292165	GTF2IRD2	A	G	-0.0181657	0.00324824	2.2e-08	-0.00572743	0.00331846	0.084	0.0143776
rs6761463	2	50201547	NRXN1	G	C	0.0125814	0.00185776	1.3e-11	0.00361307	0.00189965	0.057	0.0145505
rs35390852	4	143067054	INPP4B	G	A	-0.0113857	0.00208652	4.8e-08	-0.0013317	0.00213247	0.53	0.0146316
rs6583310	3	196170985	UBXN7	G	C	-0.00878295	0.0013839	2.2e-10	-0.00326447	0.00141523	0.021	0.0146897
rs1987960	20	30649834	HCK	T	C	-0.0189251	0.00331178	1.1e-08	-0.00562982	0.0033803	0.096	0.014745
rs115778101	1	78198554	USP33	T	C	0.0177683	0.00321873	3.4e-08	0.00692255	0.00329052	0.035	0.0150916
rs10116891	9	122651993	RP11-295D22.1	G	A	-0.00993581	0.00228645	1.4e-05	-0.0135983	0.00233545	5.8e-09	0.0157186
rs12450028	17	2207425	SRR	C	T	0.00685806	0.00144277	2e-06	0.0115636	0.00147321	4.2e-15	0.0157856
rs537508	4	171042158	AADAT	G	C	-0.00777315	0.00139636	2.6e-08	-0.00326427	0.00142711	0.022	0.0159676
rs7020564	9	109670016	ZNF462	A	T	0.00497384	0.00152062	0.0011	0.0100197	0.0015532	1.1e-10	0.0159683
rs10953577	7	108263540	DNAJB9	T	C	-0.00247917	0.00141639	0.08	-0.00858308	0.00144701	3e-09	0.0161562
rs34994596	15	80991447	ABHD17C	T	C	0.0111514	0.00150201	1.1e-13	0.00477498	0.00153342	0.0018	0.0165087
rs34373881	3	20432033	SGOL1	G	A	0.00883268	0.00153671	9e-09	0.00198039	0.00157151	0.21	0.0166522
rs45521740	19	2245622	SF3A2	G	A	-0.0180325	0.00295173	1e-09	-0.00869428	0.0030134	0.0039	0.0179841
rs200801362	6	31555480	LST1	T	C	-0.00607736	0.00253968	0.017	-0.0188461	0.00259515	3.8e-13	0.0180202
rs2629881	3	59778271	FHIT	C	T	-0.00263976	0.00165496	0.11	-0.0105954	0.00169243	3.8e-10	0.0180561
rs4663213	2	236807893	AGAP1	G	A	0.0094607	0.00165947	1.2e-08	0.00103579	0.00169689	0.54	0.0183641
rs112852122	20	47498117	ARFGEF2	G	A	0.0133703	0.00191182	2.7e-12	0.00375107	0.00195137	0.055	0.0186198
rs9615723	22	48386670	FAM19A5	C	T	0.00771492	0.00140281	3.8e-08	0.00226115	0.0014315	0.11	0.0188708
rs9370527	6	56245812	COL21A1	G	A	-0.00327636	0.00160074	0.041	-0.00949473	0.00163571	6.4e-09	0.0189606
rs11513729	12	112273499	MAPKAPK5	C	T	0.00799293	0.00141154	1.5e-08	0.00106932	0.00144129	0.46	0.0195648
rs1476698	2	242296449	FARP2	A	G	0.00138506	0.00141763	0.33	0.00822246	0.0014496	1.4e-08	0.0220132
rs7239114	18	45921214	ZBTB7C	G	A	-0.00644481	0.00138816	3.4e-06	-0.0134996	0.00141729	1.7e-21	0.0223997
rs533493779	2	104447054	TMEM182	A	T	-0.00869294	0.00142487	1.1e-09	-0.000575884	0.001457	0.69	0.0229305
rs11765062	7	54417515	VSTM2A	T	C	0.00751629	0.00137499	4.6e-08	0.000936617	0.00140472	0.5	0.0229633
rs1409158	1	119538890	TBX15	C	T	0.00923072	0.00161087	1e-08	0.00333182	0.0016468	0.043	0.0233612
rs1333010	13	66205228	PCDH9	G	A	0.00653104	0.00140819	3.5e-06	0.0120684	0.00143825	4.8e-17	0.0234406
rs12885251	14	99670791	BCL11B	G	A	0.00762803	0.00139078	4.1e-08	0.00213171	0.00142025	0.13	0.0237515
rs77976727	8	4300554	CSMD1	C	T	-0.00743742	0.00235836	0.0016	-0.0151036	0.0024091	3.6e-10	0.0237761
rs8015400	14	25930988	STXBP6	C	A	-0.0126459	0.00146766	6.9e-18	-0.00733747	0.00149876	9.8e-07	0.0241955
rs10842356	12	24621348	BCAT1	A	T	0.00518695	0.00137144	0.00016	0.00823376	0.00140036	4.1e-09	0.0245055
rs142503704	5	92622421	NR2F1	G	A	-0.0262684	0.00467519	1.9e-08	-0.00812529	0.0047778	0.089	0.0246606
rs4723263	7	33194826	BBS9	G	C	-0.00253823	0.00138286	0.066	-0.00832963	0.00141275	3.7e-09	0.0248363
rs73422097	6	41727740	PGC	A	G	-0.00587366	0.00149213	8.3e-05	-0.0106191	0.00152472	3.3e-12	0.0254448
rs13061117	3	181186466	SOX2	T	C	-0.0146976	0.00242091	1.3e-09	-0.0079932	0.00247572	0.0012	0.0259931
rs61937656	12	39483502	CPNE8	G	A	0.00506716	0.00164351	0.002	0.0117234	0.00167816	2.8e-12	0.0261969
rs4575195	10	114765747	TCF7L2	C	A	0.00959417	0.00147977	9e-11	0.00442711	0.00151186	0.0034	0.0263388
rs1040046	6	83473573	UBE3D	C	A	-0.0112601	0.00192094	4.6e-09	-0.00124798	0.0019629	0.52	0.0263927
rs788163	2	172931559	METAP1D	A	C	-0.0100556	0.00153629	5.9e-11	-0.00356573	0.00157094	0.023	0.0267468
rs686431	6	35974217	SLC26A8	C	T	-0.0147642	0.00508885	0.0037	-0.030172	0.0052	6.5e-09	0.0267745
rs2246623	17	74084449	EXOC7	C	T	0.00479438	0.00138107	0.00052	0.00894181	0.00141021	2.3e-10	0.0269652
rs78907487	22	22151939	MAPK1	A	C	-0.00677401	0.00193715	0.00047	-0.0123725	0.00197676	3.9e-10	0.0270293
rs7103389	11	881639	CHID1	T	C	-0.00946008	0.00142256	2.9e-11	-0.00453219	0.00145317	0.0018	0.0271677
rs12927792	16	9713194	RP11-297M9.1	C	T	-0.00867045	0.00139549	5.2e-10	-0.00196508	0.00142535	0.17	0.0273188
rs2083323	18	1856272	METTL4	G	A	-0.0104121	0.00179988	7.3e-09	-0.0050254	0.00183766	0.0062	0.0274303
rs13218383	6	120173501	MAN1A1	C	G	0.00931833	0.00145169	1.4e-10	0.00422494	0.0014834	0.0044	0.0277968
rs9673839	16	76895693	RP11-58C22.1	A	G	-0.00830314	0.00137898	1.7e-09	-0.00319534	0.00140847	0.023	0.0278737
rs2186118	1	66456465	PDE4B	C	A	0.00986064	0.00151196	6.9e-11	0.00489994	0.00154569	0.0015	0.0279208
rs4074404	1	187683956	PLA2G4A	T	A	-0.00483623	0.00188095	0.01	-0.0126757	0.0019229	4.3e-11	0.0279547
rs35193668	13	33092929	N4BP2L2	C	T	0.0104702	0.00143054	2.5e-13	0.00567781	0.00146108	0.0001	0.0282503
rs698147	5	3513485	IRX1	A	G	0.00877987	0.0013771	1.8e-10	0.00140861	0.00140733	0.32	0.0286001
rs3806114	6	20482335	E2F3	G	A	0.00878865	0.00147166	2.3e-09	0.00151126	0.00150381	0.31	0.0287526
rs1704190	2	200760629	C2orf69	G	A	-0.00833069	0.00142051	4.5e-09	-0.00123448	0.00145254	0.4	0.028829
rs10860295	12	98542699	RP11-181C3.1	T	C	-0.00180776	0.0013812	0.19	-0.00851585	0.00141032	1.6e-09	0.0292876
rs139497	22	41640098	RANGAP1	C	T	0.00619711	0.00149173	3.3e-05	0.0102085	0.00152224	2e-11	0.0295733
rs868784	11	43944388	C11orf96	G	A	0.00787224	0.00141664	2.7e-08	0.00227508	0.00144712	0.12	0.0300208
rs6597653	9	133788465	FIBCD1	G	C	-0.0085299	0.00140699	1.3e-09	-0.00305337	0.00143714	0.034	0.0303026
rs11215403	11	115058585	CADM1	G	A	0.00590973	0.00159996	0.00022	0.0132366	0.00163438	5.5e-16	0.0304379
rs146980124	17	44627649	ARL17A	A	C	0.00548036	0.0016892	0.0012	0.0102411	0.00172485	2.9e-09	0.0310601
rs1799507	12	16427314	SLC15A5	G	A	-0.0108354	0.00195679	3.1e-08	-0.00295156	0.00199804	0.14	0.031076
rs7141912	14	35649431	KIAA0391	A	T	0.0118214	0.00206846	1.1e-08	0.00613534	0.00211229	0.0037	0.0312227
rs212517	1	21577159	ECE1	T	A	0.00156219	0.00139997	0.26	0.00875288	0.0014312	9.6e-10	0.031941
rs12213441	6	143208838	HIVEP2	C	T	-0.0105064	0.00167201	3.3e-10	-0.00385056	0.00170854	0.024	0.0322275
rs9603697	13	40783323	AL133318.1	C	T	-0.0085306	0.00146459	5.7e-09	-0.0129577	0.00149585	4.6e-18	0.0327326
rs36131051	3	107888841	IFT57	T	G	0.0107943	0.00171155	2.9e-10	0.000827802	0.0017503	0.64	0.0341451
rs10896348	11	68357368	PPP6R3	T	C	0.00720097	0.00153112	2.6e-06	0.0118678	0.00156406	3.3e-14	0.0345636
rs9852062	3	45373442	LARS2	T	A	0.00817197	0.00138361	3.5e-09	0.00289301	0.00141493	0.041	0.034611
rs7162542	15	84514290	ADAMTSL3	C	G	0.00314669	0.00138179	0.023	0.00931445	0.00141068	4e-11	0.035517
rs1286138	14	91485445	RPS6KA5	T	G	-0.00900388	0.00146728	8.4e-10	-0.00544322	0.00149837	0.00028	0.0355596
rs7759938	6	105378954	LIN28B	C	T	-0.00304747	0.00146741	0.038	-0.00997693	0.00149947	2.9e-11	0.0357236
rs78565420	8	85703065	RALYL	C	T	-0.018757	0.00315301	2.7e-09	-0.0106744	0.00322084	0.00092	0.0362455
rs79675564	2	211286896	LANCL1	C	A	-0.0150946	0.00255465	3.4e-09	-0.00366598	0.00261226	0.16	0.0364714
rs16940823	18	22137319	HRH4	C	A	0.010772	0.00178542	1.6e-09	0.00341791	0.00182289	0.061	0.0373856
rs12951079	17	34933059	GGNBP2	G	A	0.0107877	0.00140507	1.6e-14	0.0074237	0.00143471	2.3e-07	0.0374298
rs7038966	9	73777777	TRPM3	C	T	-0.00947635	0.00140121	1.4e-11	-0.00365092	0.00143123	0.011	0.0375847
rs10760277	9	126093999	CRB2	C	T	-0.00886536	0.00141365	3.6e-10	-0.00168407	0.00144394	0.24	0.0380429
rs11040333	11	49346332	FOLH1	G	A	-0.00397729	0.00151208	0.0085	-0.00854938	0.00154462	3.1e-08	0.0386337
rs10823504	10	72034062	NPFFR1	G	A	0.000901726	0.00281193	0.75	0.0158621	0.0028729	3.4e-08	0.039872
rs7518221	1	225561346	DNAH14	T	C	0.00795352	0.00143293	2.8e-08	0.0018025	0.0014649	0.22	0.0409212
rs7931626	11	28421841	METTL15	C	T	0.00527104	0.00137584	0.00013	0.00970346	0.00140544	5e-12	0.0433791
rs66674732	13	62721160	PCDH20	G	A	-0.00816409	0.00141088	7.2e-09	-0.00267594	0.00144099	0.063	0.0436215
rs9579775	13	20616557	ZMYM2	A	C	-0.0146498	0.00208415	2.1e-12	-0.00467691	0.00212864	0.028	0.0446313
rs544957562	9	33978015	UBAP2	A	T	0.0123934	0.00202306	9e-10	0.00573856	0.00206642	0.0055	0.0459508
rs4432271	16	20245283	GP2	C	T	-0.0115565	0.00206349	2.1e-08	-0.0175304	0.00210763	9e-17	0.046056
rs80082351	3	114415926	ZBTB20	A	G	0.018501	0.00284688	8.1e-11	0.00748991	0.00291133	0.01	0.0465391
rs16839832	1	196349909	KCNT2	G	T	-0.00265015	0.00249835	0.29	-0.0140808	0.00255407	3.5e-08	0.0474074
rs76824303	3	62459819	CADPS	A	C	0.0151797	0.00234294	9.2e-11	0.00618417	0.00239599	0.0098	0.0475349
rs544200874	4	20124826	SLIT2	C	T	-0.0176783	0.0027129	7.2e-11	-0.00865278	0.00277265	0.0018	0.0475788
rs113132247	9	131026108	GOLGA2	G	A	-0.0123286	0.0019113	1.1e-10	-0.00549973	0.00195226	0.0048	0.0477333
rs62379271	5	105870033	EFNA5	T	G	-0.0078061	0.00139152	2e-08	-0.00321644	0.00142206	0.024	0.0484011
rs11047138	12	24019853	SOX5	C	G	-0.0143769	0.00262949	4.6e-08	-0.00508395	0.00268493	0.058	0.0489721
rs7086898	10	104386152	SUFU	A	G	-0.0138742	0.00253258	4.3e-08	-0.00497773	0.00258749	0.054	0.0494605
rs57488047	15	79403002	RASGRF1	T	C	0.00986083	0.00138545	1.1e-12	0.00377491	0.00141442	0.0076	0.0498047
rs11856579	15	78012688	LINGO1	G	A	0.00917954	0.00155262	3.4e-09	0.00487577	0.00158509	0.0021	0.0504053
rs12147845	14	101144596	DLK1	C	T	-0.0135688	0.00214705	2.6e-10	-0.00775094	0.00219254	0.00041	0.050832
rs7606059	2	188152749	CALCRL	T	C	-0.00404686	0.00146282	0.0057	-0.0105079	0.0014958	2.1e-12	0.0519152
rs8124896	20	21385659	NKX2-4	T	C	-0.0131677	0.00228357	8.1e-09	-0.00577363	0.00233081	0.013	0.052814
rs4677813	3	194863860	XXYLT1	T	C	0.00893255	0.00158099	1.6e-08	0.00559913	0.00161678	0.00053	0.0530627
rs884152	8	25770557	EBF2	G	T	-0.00332391	0.0014324	0.02	-0.00851231	0.00146322	6e-09	0.0546237
rs34811474	4	25408838	ANAPC4	G	A	0.0165964	0.00162688	2e-24	0.0102115	0.00166271	8.2e-10	0.0546329
rs76702514	1	195148296	KCNT2	C	G	0.0101367	0.001689	2e-09	0.00391119	0.00172668	0.024	0.0553994
rs12821683	12	58588964	XRCC6BP1	G	C	-0.0111753	0.00201297	2.8e-08	-0.00532484	0.00205541	0.0096	0.0560156
rs73078357	3	48695834	CELSR3	T	C	0.0118946	0.00209239	1.3e-08	0.00489077	0.00213976	0.022	0.0568956
rs7869098	9	27816218	LINGO2	T	G	0.00636075	0.00137674	3.8e-06	0.00984298	0.00140624	2.6e-12	0.057058
rs12462975	19	30272202	CCNE1	G	A	-0.0114755	0.00146997	5.9e-15	-0.00515105	0.00150068	0.0006	0.0573655
rs114728753	3	78483402	ROBO1	A	C	-0.00895145	0.00146561	1e-09	-0.00131501	0.00149879	0.38	0.0576014
rs7565437	2	65646966	SPRED2	T	C	0.00200679	0.0013944	0.15	0.00818295	0.00142584	9.5e-09	0.0577316
rs9788550	14	29681138	PRKD1	G	C	0.0137871	0.00159576	5.6e-18	0.00768056	0.00162958	2.4e-06	0.0581462
rs680071	11	103088414	DYNC2H1	T	C	-0.0117393	0.0021142	2.8e-08	-0.00613943	0.00215969	0.0045	0.0589939
rs1222216	11	30346052	ARL14EP	C	T	0.0121516	0.00163666	1.1e-13	0.00508542	0.00167187	0.0024	0.0592749
rs12634936	3	147716498	ZIC1	T	C	-0.0181042	0.00314699	8.8e-09	-0.0110744	0.00321824	0.00058	0.0599837
rs4677156	3	72417857	RYBP	A	T	0.00378299	0.00164241	0.021	0.00924646	0.00167959	3.7e-08	0.0603351
rs329651	11	133767622	IGSF9B	G	T	-0.0110894	0.00173557	1.7e-10	-0.00717249	0.00177292	5.2e-05	0.0604566
rs4783789	16	51446707	SALL1	T	C	0.00165356	0.00164771	0.32	0.0095829	0.00168296	1.2e-08	0.0615737
rs12363672	11	55684028	OR5W2	A	C	-0.0238392	0.00429171	2.8e-08	-0.0132424	0.00438406	0.0025	0.0617525
rs10457469	6	126083658	HEY2	G	A	-0.00763453	0.00137206	2.6e-08	-0.00308041	0.00140203	0.028	0.0623386
rs2034963	3	48170802	CDC25A	G	C	0.00500354	0.00144686	0.00054	0.0110872	0.00147962	6.7e-14	0.062611
rs7719067	5	153538241	MFAP3	A	G	0.0093096	0.00138359	1.7e-11	0.0134519	0.00141395	1.8e-21	0.0629071
rs117455294	20	57427951	GNAS	C	A	0.00489944	0.0031084	0.11	0.0193211	0.00317271	1.1e-09	0.0634254
rs2207894	20	54387343	CBLN4	C	T	0.00760055	0.0017451	1.3e-05	0.0143543	0.0017812	7.7e-16	0.0640018
rs146910503	2	25446473	DNMT3A	G	A	0.0147822	0.00491444	0.0026	0.0334167	0.00502526	2.9e-11	0.0651883
rs1805123	7	150645534	KCNH2	T	G	0.0110468	0.00159322	4.1e-12	0.00583885	0.00162766	0.00033	0.0675012
rs10791113	11	130873165	SNX19	A	G	-0.00856944	0.00137526	4.6e-10	-0.00396314	0.00140485	0.0048	0.0695019
rs796915	6	154304628	OPRM1	C	G	-0.00736863	0.00149082	7.7e-07	-0.0129135	0.00152339	2.3e-17	0.0697549
rs72755233	15	100692953	ADAMTS17	G	A	-0.0096828	0.00217908	8.8e-06	-0.0176324	0.00222464	2.3e-15	0.0698014
rs10146997	14	79945162	NRXN3	A	G	-0.0159997	0.00165074	3.2e-22	-0.00868742	0.00168572	2.6e-07	0.0715901
rs3823674	7	50571996	DDC	C	T	0.00765672	0.00138882	3.5e-08	0.00484169	0.00141884	0.00064	0.0732399
rs72652703	8	67209548	CRH	T	C	0.00992488	0.001578	3.2e-10	0.00486743	0.00161195	0.0025	0.0733385
rs35221880	12	133301500	ANKLE2	T	C	0.00857287	0.00155424	3.5e-08	0.00472496	0.00158701	0.0029	0.0737918
rs1775255	6	51243035	PKHD1	G	T	-0.00945521	0.00137505	6.1e-12	-0.0133493	0.00140509	2.1e-21	0.0750645
rs7145882	14	103255461	TRAF3	T	C	0.0114597	0.00144519	2.2e-15	0.0081884	0.00147582	2.9e-08	0.0752351
rs7814267	8	5545084	CSMD1	A	G	-0.0055326	0.00178809	0.002	-0.0108902	0.00182656	2.5e-09	0.0755353
rs6679458	1	96946253	PTBP2	G	T	-0.0115552	0.00138957	9.1e-17	-0.00669756	0.00142057	2.4e-06	0.0759764
rs114593013	3	84113491	CADM2	A	G	0.0197179	0.00294476	2.1e-11	0.0115525	0.00301143	0.00012	0.0767734
rs12454712	18	60845884	BCL2	T	C	-0.00811303	0.00141626	1e-08	-0.00602653	0.00144599	3.1e-05	0.0772516
rs2157295	22	42701984	TCF20	T	G	-0.0049354	0.00141856	0.0005	-0.00795969	0.00144757	3.8e-08	0.0780856
rs1436348	3	104612668	ALCAM	A	G	-0.00966304	0.00138887	3.5e-12	-0.0044633	0.00142031	0.0017	0.0791442
rs201666051	9	20920868	FOCAD	C	T	-0.00149182	0.00141899	0.29	-0.00824182	0.0014494	1.3e-08	0.0791864
rs10736156	10	104019447	GBF1	C	A	-0.0118278	0.00188917	3.8e-10	-0.00785032	0.00193013	4.8e-05	0.0792976
rs6606686	12	110903380	GPN3	G	C	0.00974754	0.00147061	3.4e-11	0.00596426	0.00150162	7.1e-05	0.0810522
rs1582931	5	122657199	CEP120	G	A	0.00965729	0.00138429	3e-12	0.0053046	0.00141467	0.00018	0.0816677
rs11633022	15	73074890	ADPGK	C	A	-0.0108928	0.0014426	4.3e-14	-0.00503714	0.00147276	0.00063	0.0821358
rs74080008	1	51047717	FAF1	G	T	0.00559341	0.00152116	0.00024	0.00901336	0.00155509	6.8e-09	0.0828676
rs11209943	1	72750500	NEGR1	A	G	-0.0140816	0.00139655	6.6e-24	-0.0183431	0.0014277	8.8e-38	0.083237
rs2875762	6	124925032	NKAIN2	G	C	-0.0110373	0.00160426	6e-12	-0.00516927	0.00163931	0.0016	0.0836987
rs2238435	16	4014282	ADCY9	C	G	-0.014148	0.00141187	1.2e-23	-0.0164809	0.00144207	3e-30	0.0848454
rs34292685	11	64049021	GPR137	C	T	0.0127228	0.00185993	7.9e-12	0.00531169	0.00189995	0.0052	0.0878834
rs12941038	17	66509143	PRKAR1A	C	T	-0.00474693	0.00163424	0.0037	-0.00954182	0.00166872	1.1e-08	0.088939
rs6719507	2	29733801	ALK	G	A	0.00301515	0.00137852	0.029	0.00781795	0.00140961	2.9e-08	0.0915188
rs347551	5	119389031	PRR16	C	G	-0.00889176	0.00139474	1.8e-10	-0.00309272	0.00142535	0.03	0.0927415
rs2425856	20	44911954	CDH22	A	G	0.00842158	0.00138117	1.1e-09	0.00347821	0.00140974	0.014	0.0930767
rs651533	1	82375561	LPHN2	T	A	0.00929619	0.00159479	5.6e-09	0.0045563	0.00163036	0.0052	0.0930828
rs4764949	12	103658096	C12orf42	A	G	0.0119345	0.00146505	3.8e-16	0.00801214	0.00149593	8.5e-08	0.0932701
rs28465175	15	53427155	ONECUT1	A	G	0.0150381	0.00270111	2.6e-08	0.0123747	0.00275759	7.2e-06	0.0937483
rs4482463	2	205375909	PARD3B	C	A	0.018863	0.00257351	2.3e-13	0.00946665	0.00263155	0.00032	0.097437
rs7230240	18	42597978	SETBP1	C	T	0.00939729	0.00150477	4.2e-10	0.00272606	0.00153636	0.076	0.0977788
rs9291816	5	63932508	RGS7BP	C	T	0.00797556	0.0014656	5.3e-08	0.0133785	0.00149777	4.2e-19	0.0981679
rs7749708	6	153375907	RGS17	C	T	-0.00998267	0.00150851	3.7e-11	-0.00468521	0.00154146	0.0024	0.100679
rs10799778	1	23313353	LACTBL1	T	G	0.0125819	0.00183897	7.8e-12	0.00705079	0.00187999	0.00018	0.102365
rs3129942	6	32338283	C6orf10	G	T	-0.00800723	0.00156428	3.1e-07	-0.013944	0.00159845	2.7e-18	0.103033
rs4467770	6	12086826	HIVEP1	G	A	-0.00986966	0.00155197	2e-10	-0.00624841	0.00158587	8.1e-05	0.103114
rs11000993	10	76084111	ADK	T	C	-0.013812	0.00207909	3.1e-11	-0.00633592	0.00212417	0.0029	0.104152
rs114263339	5	50932343	ISL1	C	T	-0.0252802	0.00432869	5.2e-09	-0.0136122	0.0044237	0.0021	0.104265
rs7354849	1	232765308	SIPA1L2	A	G	-0.00425564	0.0013795	0.002	-0.00817408	0.00141027	6.8e-09	0.107168
rs1320903	3	131758077	CPNE4	G	A	-0.0146157	0.00146919	2.6e-23	-0.0100084	0.00150245	2.7e-11	0.107268
rs3791478	2	240064139	HDAC4	T	C	0.00464182	0.00221479	0.036	0.0125091	0.00226474	3.3e-08	0.110142
rs1619120	9	87302196	NTRK2	A	G	-0.00679342	0.00140193	1.3e-06	-0.00806432	0.00143197	1.8e-08	0.112002
rs6843852	4	162132758	FSTL5	C	T	-0.00871909	0.00137121	2e-10	-0.00476679	0.00140141	0.00067	0.112364
rs7672	16	68294800	PLA2G15	C	G	0.00468552	0.00152735	0.0022	0.00900368	0.00156003	7.9e-09	0.113107
rs8030456	15	68076856	MAP2K5	C	T	0.0183432	0.00163636	3.7e-29	0.0213135	0.00167058	2.8e-37	0.113123
rs113962925	17	46044446	CDK5RAP3	C	T	-0.0171085	0.00263645	8.6e-11	-0.00894893	0.00269208	0.00089	0.113353
rs1381010	4	112677085	C4orf32	G	A	0.00823717	0.00148666	3e-08	0.00281207	0.00151941	0.064	0.114629
rs762705	3	50313527	LSMEM2	A	C	0.00721404	0.00191619	0.00017	0.0107589	0.00195957	4e-08	0.116474
rs1296685	22	18230964	BID	A	G	-0.00949275	0.00169731	2.2e-08	-0.0060927	0.00173202	0.00044	0.117006
rs947088	20	17171373	PCSK2	G	T	-0.00726977	0.00153011	2e-06	-0.0106197	0.00156177	1e-11	0.118301
rs3172332	3	153973408	ARHGEF26	T	C	0.00269351	0.00142352	0.058	0.00801043	0.00145575	3.7e-08	0.119999
rs3125326	10	63053788	TMEM26	A	C	-0.00789262	0.00141947	2.7e-08	-0.00448372	0.00145024	0.002	0.121733
rs3902951	14	69789755	GALNT16	T	G	-0.010523	0.00163159	1.1e-10	-0.00473325	0.00166616	0.0045	0.122935
rs28462076	4	65696174	TECRL	A	G	0.00939268	0.00162009	6.7e-09	0.00624026	0.00165578	0.00016	0.123348
rs9260164	6	29911684	HLA-A	C	T	-0.00985598	0.00157978	4.4e-10	-0.0151662	0.00161429	5.7e-21	0.125129
rs55726687	12	991306	WNK1	G	A	-0.0137557	0.00168297	3e-16	-0.0144994	0.00171845	3.2e-17	0.125535
rs1373349	18	63282992	CDH7	C	T	0.00980624	0.00148041	3.5e-11	0.00212836	0.00151148	0.16	0.125686
rs7123283	11	122809055	C11orf63	C	T	0.00253327	0.00138144	0.067	0.00832173	0.00141117	3.7e-09	0.12633
rs1452991	6	141473363	NMBR	G	A	-0.0057654	0.001427	5.3e-05	-0.010059	0.00145817	5.3e-12	0.127637
rs74929176	17	54905494	C17orf67	C	T	0.00904667	0.00165261	4.4e-08	0.00503913	0.00168748	0.0028	0.131643
rs72917533	2	175238924	CIR1	T	C	0.011462	0.00176411	8.2e-11	0.00466368	0.0018039	0.0097	0.137016
rs12705894	7	113351252	PPP1R3A	G	A	0.00780083	0.00138156	1.6e-08	0.00189878	0.00141142	0.18	0.137395
rs77560793	1	175001179	MRPS14	G	A	0.0245625	0.00399409	7.8e-10	0.0062456	0.00408318	0.13	0.140502
rs7355953	3	85792137	CADM2	T	C	-0.0106292	0.00167149	2e-10	-0.015159	0.00170933	7.4e-19	0.141443
rs8096658	18	77156537	NFATC1	C	G	0.00428786	0.00138951	0.002	0.00902376	0.00141867	2e-10	0.143068
rs11642090	16	81730582	CMIP	T	C	-0.00728434	0.00142829	3.4e-07	-0.0117093	0.00145885	1e-15	0.149656
rs661878	11	29188691	METTL15	A	G	0.00860245	0.00201805	2e-05	0.0137542	0.00206148	2.5e-11	0.154005
rs9480184	6	155987788	NOX3	C	T	-0.0098556	0.00168442	4.9e-09	-0.00511342	0.00172121	0.003	0.154588
rs815163	1	190294726	BRINP3	T	C	0.0107541	0.00137834	6.1e-15	0.00583636	0.00140908	3.4e-05	0.157124
rs4958568	5	152016093	NMUR2	G	A	0.00480597	0.00153334	0.0017	0.00995639	0.00156699	2.1e-10	0.157325
rs11218510	11	121922587	BLID	G	A	0.0080957	0.00140221	7.8e-09	0.00321674	0.00143238	0.025	0.158525
rs1788808	18	21090023	NPC1	A	G	0.0127402	0.00137473	1.9e-20	0.00881097	0.00140358	3.4e-10	0.159981
rs2542615	10	131128952	MGMT	C	T	0.00843562	0.00145857	7.3e-09	0.00220981	0.00149019	0.14	0.160731
rs4672338	2	60217457	BCL11A	C	T	-0.008354	0.00144845	8e-09	-0.00460002	0.00148112	0.0019	0.166498
rs4792716	17	15943144	NCOR1	A	G	-0.00810528	0.0013842	4.8e-09	-0.00346804	0.00141341	0.014	0.172003
rs1296328	4	137083193	PCDH18	A	C	0.0117384	0.00138729	2.6e-17	0.00803962	0.00141785	1.4e-08	0.179916
rs6029180	20	39178923	MAFB	A	G	-0.00818774	0.00147876	3.1e-08	-0.00457439	0.00150935	0.0024	0.181902
rs12883788	14	33303540	AKAP6	C	T	-0.0124311	0.00138188	2.3e-19	-0.0100392	0.00141116	1.1e-12	0.183477
rs10133279	14	82702712	SEL1L	C	T	-0.0048279	0.00139096	0.00052	-0.00896156	0.00142043	2.8e-10	0.184866
rs61909165	11	134589355	AP003062.1	T	A	-0.012264	0.00182095	1.6e-11	-0.00886811	0.00186014	1.9e-06	0.187329
rs61746970	19	51132746	SYT3	G	A	-0.0213186	0.00361813	3.8e-09	-0.00888319	0.00369372	0.016	0.187906
rs1696057	12	90767160	CCER1	T	C	0.00391427	0.00144691	0.0068	0.00831199	0.00147741	1.8e-08	0.18829
rs143662847	8	48804722	PRKDC	C	T	0.0193182	0.0035338	4.6e-08	0.00931519	0.00360983	0.0099	0.188312
rs1199333	3	138091701	MRAS	G	T	0.00932218	0.00176316	1.2e-07	0.0135434	0.00180308	5.9e-14	0.189122
rs12641981	4	45179883	GNPDA2	C	T	-0.0186736	0.00138471	1.9e-41	-0.0222039	0.00141521	1.8e-55	0.191364
rs39862	5	66185151	MAST4	T	C	0.00963482	0.00152366	2.6e-10	0.0116464	0.0015571	7.5e-14	0.191459
rs2735556	3	88105360	CGGBP1	T	C	0.0129473	0.00214812	1.7e-09	0.017187	0.00219676	5.1e-15	0.191701
rs1013737	18	937050	ADCYAP1	G	C	-0.00585259	0.00137434	2.1e-05	-0.0106383	0.00140318	3.4e-14	0.193192
rs2141004	2	6194359	DKFZP761K2322	A	C	0.00738983	0.00155318	2e-06	0.0100488	0.00158821	2.5e-10	0.19532
rs6069625	20	54747469	MC3R	A	G	0.00872998	0.00155672	2e-08	0.00357745	0.00158892	0.024	0.195949
rs2658797	11	93212254	SMCO4	C	T	0.00779058	0.00137105	1.3e-08	0.00324825	0.00140056	0.02	0.196949
rs67257872	11	8530218	STK33	A	G	0.0105979	0.00137933	1.5e-14	0.00701931	0.00140901	6.3e-07	0.197721
rs12187066	5	88800355	MEF2C	A	G	-0.0101906	0.00157523	9.8e-11	-0.00598703	0.00160981	0.0002	0.198163
rs62425398	6	166416028	PDE10A	C	A	-0.00911641	0.00223532	4.5e-05	-0.0154122	0.00228414	1.5e-11	0.201012
rs2268762	3	38516075	ACVR2B	A	G	-0.00438642	0.00140427	0.0018	-0.00799477	0.00143606	2.6e-08	0.201022
rs8038574	15	95275890	MCTP2	T	C	0.00907367	0.00145054	4e-10	0.00484626	0.00148087	0.0011	0.205079
rs62277889	2	198783693	PLCL1	C	T	0.0105949	0.00158158	2.1e-11	0.00640711	0.00161724	7.4e-05	0.205678
rs7498665	16	28883241	SH2B1	A	G	-0.0172834	0.00140127	5.9e-35	-0.0134393	0.00143125	6e-21	0.209728
rs11223204	11	132652554	OPCML	A	G	-0.00873553	0.00138674	3e-10	-0.00617047	0.00141658	1.3e-05	0.211703
rs9814758	3	123062657	ADCY5	T	G	0.00838747	0.00143726	5.4e-09	0.00488837	0.00146979	0.00088	0.213425
rs56803094	15	99222509	IGF1R	A	G	0.00957693	0.00164509	5.8e-09	0.00594203	0.00167949	0.0004	0.218036
rs2247401	15	53156672	ONECUT1	G	A	-0.00852417	0.001561	4.7e-08	-0.00407787	0.00159363	0.011	0.219001
rs79686965	11	46020909	PHF21A	A	G	-0.0310439	0.00555666	2.3e-08	-0.0138044	0.00567623	0.015	0.226007
rs6798941	3	52893465	TMEM110	C	T	-0.0109993	0.00150528	2.7e-13	-0.00520743	0.00153936	0.00072	0.228045
rs11525873	7	138817193	TTC26	T	C	0.014829	0.00231302	1.4e-10	0.0175009	0.00236302	1.3e-13	0.229929
rs7102934	11	84648068	DLG2	T	C	-0.00907898	0.00149355	1.2e-09	-0.00507042	0.00152569	0.00089	0.23195
rs4971239	1	203491150	OPTC	G	A	-0.0114876	0.00184196	4.5e-10	-0.00942842	0.00188304	5.5e-07	0.232026
rs148137538	1	173399677	PRDX6	A	G	0.0250491	0.00457729	4.4e-08	0.0135299	0.00467938	0.0038	0.239763
rs8130408	21	39237138	KCNJ6	A	C	-0.00467883	0.00158127	0.0031	-0.00901268	0.00161364	2.3e-08	0.242323
rs200744777	20	6609610	BMP2	T	G	-0.00937915	0.00139283	1.7e-11	-0.0121262	0.00142165	1.5e-17	0.249819
rs7550711	1	110082886	GPR61	C	T	-0.0426419	0.004316	5.1e-23	-0.0484123	0.00441228	5.2e-28	0.250022
rs57590313	4	113323430	ALPK1	C	A	-0.0101728	0.00178824	1.3e-08	-0.00697726	0.00182762	0.00013	0.251548
rs10796828	11	69490346	ORAOV1	T	G	-0.00784804	0.00142571	3.7e-08	-0.0113389	0.00145639	6.9e-15	0.252511
rs78607331	12	57648644	R3HDM2	C	T	-0.0179538	0.00331476	6.1e-08	-0.0238811	0.00338464	1.7e-12	0.257175
rs17399739	10	87490850	GRID1	A	G	-0.0177508	0.00271192	5.9e-11	-0.020955	0.00277071	3.9e-14	0.260802
rs1402989	3	27056851	NEK10	C	T	-0.00402825	0.00137099	0.0033	-0.00779167	0.00140203	2.7e-08	0.262369
rs17773370	18	57951433	MC4R	G	A	-0.0158879	0.00276123	8.7e-09	-0.0118565	0.00281918	2.6e-05	0.266859
rs41310284	10	102447647	PAX2	C	A	0.0177406	0.00229148	9.8e-15	0.0206042	0.00234116	1.4e-18	0.267169
rs112859723	3	131625376	CPNE4	T	C	0.0111434	0.00191128	5.5e-09	0.00882031	0.00195455	6.4e-06	0.268464
rs3748126	7	76632736	UPK3B	C	G	0.0165225	0.00182279	1.3e-19	0.0131465	0.0018622	1.7e-12	0.268628
rs9610387	22	36476762	RBFOX2	G	A	0.00788695	0.00245745	0.0013	0.0137993	0.00250771	3.7e-08	0.270266
rs2281148	20	36433288	CTNNBL1	T	C	-0.00554598	0.00158632	0.00047	-0.00979394	0.00161914	1.5e-09	0.270623
rs35894137	8	43071838	HGSNAT	C	T	0.014227	0.00251993	1.6e-08	0.00782259	0.00257415	0.0024	0.270922
rs594585	16	65939803	CDH5	T	G	0.00487033	0.00140994	0.00055	0.00795132	0.0014401	3.4e-08	0.27316
rs2968973	4	130740404	C4orf33	C	T	0.00811383	0.00143085	1.4e-08	0.00992715	0.00146237	1.1e-11	0.273527
rs6548220	2	225951	SH3YL1	A	G	0.00935841	0.00148347	2.8e-10	0.00524133	0.00151692	0.00055	0.276509
rs113230003	19	18460956	PGPEP1	G	A	0.0126164	0.00157671	1.2e-15	0.00699893	0.00160965	1.4e-05	0.280971
rs811054	16	72251132	PMFBP1	C	T	-0.00863679	0.00138424	4.4e-10	-0.00465946	0.00141385	0.00098	0.286396
rs7439324	4	44501351	KCTD8	C	T	0.00752666	0.00186209	5.3e-05	0.0107707	0.0019031	1.5e-08	0.287708
rs59893724	5	80830788	SSBP2	A	G	0.0114154	0.00159677	8.7e-13	0.00613892	0.00163182	0.00017	0.288705
rs13047416	21	40309436	ETS2	C	G	0.00865747	0.00142161	1.1e-09	0.0123424	0.0014507	1.8e-17	0.291614
rs8111074	19	51776117	SIGLECL1	G	T	0.00838998	0.00151756	3.2e-08	0.00601454	0.00154926	0.0001	0.304079
rs10969334	9	29717279	LINGO2	C	A	0.00867165	0.00140574	6.9e-10	0.00633714	0.00143587	1e-05	0.304553
rs6601451	8	10243681	MSRA	C	G	0.0115699	0.00137389	3.7e-17	0.00781386	0.00140345	2.6e-08	0.304601
rs10790809	11	126372550	KIRREL3	A	G	-0.00656622	0.00138038	2e-06	-0.00966875	0.00141008	7e-12	0.305723
rs4688359	3	61198880	FHIT	C	T	0.010469	0.00141661	1.5e-13	0.0130482	0.00144868	2.1e-19	0.312935
rs62171698	2	143959096	ARHGAP15	C	A	-0.0120557	0.00196697	8.8e-10	-0.00639125	0.00201133	0.0015	0.314525
rs538579	3	62711674	CADPS	G	C	-0.0079853	0.00147593	6.3e-08	-0.0084219	0.00150934	2.4e-08	0.322559
rs11134679	5	170623391	RANBP17	A	G	-0.0124028	0.00147968	5.2e-17	-0.00860276	0.00151215	1.3e-08	0.323488
rs17619860	8	87779603	CNGB3	T	C	-0.0104045	0.00186001	2.2e-08	-0.00566931	0.00190003	0.0028	0.32924
rs630602	1	54728864	SSBP3	G	C	-0.00772636	0.00140837	4.1e-08	-0.0101454	0.00143978	1.8e-12	0.337008
rs12517187	5	112444682	MCC	C	T	-0.00824621	0.00138786	2.8e-09	-0.00450524	0.00141832	0.0015	0.339655
rs138329430	1	174619318	RABGAP1L	G	A	-0.0127982	0.00219309	5.4e-09	-0.0100646	0.002242	7.2e-06	0.342074
rs1517037	18	56878274	GRP	C	T	0.00992268	0.00175754	1.6e-08	0.00703328	0.00179442	8.9e-05	0.346716
rs34778589	22	50709957	MAPK11	A	C	-0.0143368	0.0025	9.8e-09	-0.0103151	0.00255113	5.3e-05	0.347023
rs56094641	16	53806453	FTO	A	G	-0.0465215	0.00139707	4e-243	-0.0472597	0.00142696	1.6e-240	0.356936
rs10887571	10	88030441	GRID1	C	T	-0.00682159	0.0013894	9.1e-07	-0.00798055	0.00141952	1.9e-08	0.362885
rs2450444	10	93010383	PCGF5	G	A	0.00807358	0.00143771	2e-08	0.00524032	0.00146889	0.00036	0.364735
rs2417998	9	111958746	EPB41L4B	C	G	0.00841353	0.00151559	2.8e-08	0.00596932	0.00154807	0.00012	0.365991
rs10111937	8	54160092	OPRK1	C	T	-0.00490206	0.00149609	0.0011	-0.00836953	0.00152827	4.3e-08	0.366501
rs8117463	20	17231063	PCSK2	G	A	0.00518926	0.00146851	0.00041	0.0088999	0.00149889	2.9e-09	0.378106
rs7536458	1	118864602	SPAG17	T	G	-0.00740047	0.00155402	1.9e-06	-0.0101185	0.00158868	1.9e-10	0.381042
rs10749659	1	151033979	MLLT11	C	T	0.0101834	0.00163239	4.4e-10	0.0063934	0.0016688	0.00013	0.387014
rs68015088	18	51484010	MBD2	G	A	0.00500633	0.00144839	0.00055	0.00810392	0.00147879	4.3e-08	0.390853
rs12429545	13	54102206	OLFM4	G	A	-0.0200311	0.00206205	2.6e-22	-0.0206347	0.00210607	1.2e-22	0.39323
rs6870983	5	87697533	TMEM161B	C	T	0.0137971	0.00167313	1.6e-16	0.0097013	0.00170986	1.4e-08	0.394624
rs112875651	8	126506694	TRIB1	G	A	-0.00835363	0.00142292	4.3e-09	-0.00479365	0.00145353	0.00097	0.396061
rs719802	11	113234679	TTC12	T	C	0.00820044	0.0014076	5.7e-09	0.00391242	0.00143789	0.0065	0.399899
rs827803	3	157920266	RSRC1	G	T	0.00786618	0.00138053	1.2e-08	0.00580979	0.00141178	3.9e-05	0.40208
rs2234458	11	65639374	EFEMP2	C	T	0.0128189	0.00142617	2.5e-19	0.0125771	0.00145686	6e-18	0.40553
rs79236537	5	86727690	CCNH	G	T	-0.0298957	0.00489434	1e-09	-0.0185066	0.00500176	0.00022	0.407249
rs8008772	14	88321884	GALC	A	T	-0.00926237	0.00159022	5.7e-09	-0.00772414	0.00162392	2e-06	0.415017
rs957512	9	120405705	TLR4	T	C	0.00879661	0.00146254	1.8e-09	0.0103405	0.00149388	4.5e-12	0.41744
rs142315514	1	147050816	BCL9	C	A	-0.0213869	0.00379002	1.7e-08	-0.0138614	0.00387455	0.00035	0.428982
rs7012648	8	28091482	ELP3	G	A	-0.00684619	0.00139578	9.3e-07	-0.00973962	0.00142581	8.4e-12	0.430288
rs7753558	6	117523471	VGLL2	C	A	0.00570277	0.00143129	6.8e-05	0.00908761	0.00146255	5.2e-10	0.43294
rs4739558	8	38337264	FGFR1	A	G	0.00809748	0.00140056	7.4e-09	0.00829517	0.00143069	6.7e-09	0.446523
rs73982435	17	31473455	ASIC2	C	T	0.00942922	0.00166802	1.6e-08	0.00756369	0.00170321	9e-06	0.465812
rs512121	18	7548501	PTPRM	T	C	0.0105713	0.00174913	1.5e-09	0.00930527	0.00178584	1.9e-07	0.476966
rs7453694	6	51739528	PKHD1	C	T	-0.00979363	0.00152053	1.2e-10	-0.00598175	0.00155374	0.00012	0.477819
rs12045879	1	15817090	CELA2B	C	T	0.0061829	0.00147365	2.7e-05	0.00988708	0.00150652	5.3e-11	0.479589
rs59714050	3	141267294	RASA2	T	A	-0.019371	0.00275265	2e-12	-0.0228386	0.00281497	4.9e-16	0.487036
rs1633418	22	20091756	DGCR8	T	C	0.00792126	0.00141049	2e-08	0.004885	0.00143933	0.00069	0.491327
rs3861871	9	129424719	LMX1B	A	G	-0.00828546	0.00139067	2.6e-09	-0.00711657	0.00142047	5.4e-07	0.493602
rs11496125	7	103417557	RELN	C	T	-0.0109238	0.00139455	4.8e-15	-0.00854189	0.00142469	2e-09	0.500014
rs7951870	11	46373311	DGKZ	T	C	-0.00715047	0.00182188	8.7e-05	-0.0115536	0.00186108	5.4e-10	0.520908
rs12798028	11	47604639	NDUFS3	C	T	-0.0150337	0.00139188	3.4e-27	-0.0145642	0.00142183	1.3e-24	0.527357
rs559231	18	39644247	PIK3C3	G	T	-0.00952495	0.00141154	1.5e-11	-0.00909768	0.00144117	2.7e-10	0.531546
rs73026723	19	31017177	ZNF536	C	T	0.0140677	0.00190031	1.3e-13	0.0094854	0.00194001	1e-06	0.542995
rs4148155	4	89054667	ABCG2	A	G	0.0143494	0.00215753	2.9e-11	0.00641588	0.00220505	0.0036	0.546516
rs7656673	4	30840331	PCDH7	A	G	-0.00828306	0.00139847	3.2e-09	-0.011556	0.00142927	6.2e-16	0.551539
rs3810291	19	47569003	ZC3H4	G	A	-0.0157949	0.00146479	4.1e-27	-0.0147393	0.00149539	6.4e-23	0.571384
rs72892910	6	50816887	TFAP2B	G	T	-0.0252844	0.00181803	5.7e-44	-0.0246629	0.00185774	3.2e-40	0.573604
rs7711823	5	158489315	EBF1	A	G	0.00657182	0.00142907	4.3e-06	0.00838771	0.00146043	9.3e-09	0.57826
rs34722008	4	38659594	AC021860.1	G	A	0.00699237	0.00143592	1.1e-06	0.00826538	0.00146755	1.8e-08	0.582425
rs75706763	2	145669168	ZEB2	A	G	-0.0177039	0.00313665	1.7e-08	-0.0121363	0.00320738	0.00015	0.586665
rs12484438	22	40558064	TNRC6B	T	C	0.0128869	0.00145125	6.7e-19	0.0117799	0.00148093	1.8e-15	0.593098
rs55658481	2	219284215	VIL1	G	A	-0.0089689	0.00144403	5.3e-10	-0.00815869	0.0014766	3.3e-08	0.605224
rs11976084	7	137437156	DGKI	C	T	-0.00856668	0.00151882	1.7e-08	-0.0066061	0.00155165	2.1e-05	0.61088
rs58084604	18	57849429	MC4R	C	T	-0.0351865	0.00162237	2.6e-104	-0.0331788	0.00165642	3e-89	0.639182
rs1852006	7	77829768	MAGI2	G	A	0.00883089	0.00143031	6.7e-10	0.00877312	0.00146122	1.9e-09	0.647258
rs2712667	12	99588917	ANKS1B	G	C	0.00962407	0.00143716	2.1e-11	0.00848645	0.00146746	7.3e-09	0.65885
rs55896564	8	11447093	BLK	G	A	0.0116966	0.00138218	2.6e-17	0.00911305	0.00141192	1.1e-10	0.68032
rs55838622	5	95711605	PCSK1	A	C	-0.00989605	0.00164361	1.7e-09	-0.00673263	0.00167968	6.1e-05	0.688876
rs1422067	5	77424836	AP3B1	C	T	0.00870177	0.00160988	6.5e-08	0.0108803	0.00164522	3.8e-11	0.690203
rs9922288	16	24550930	RBBP6	A	G	0.00938916	0.00163749	9.8e-09	0.0105391	0.00167252	3e-10	0.692807
rs10791902	11	67093360	SSH3	C	T	-0.00563275	0.00140655	6.2e-05	-0.00791481	0.00143682	3.6e-08	0.696582
rs11150745	17	78757626	RPTOR	A	G	0.0137948	0.00147616	9.2e-21	0.0121511	0.00150731	7.5e-16	0.70248
rs72618637	2	48953979	GTF2A1L	T	A	0.0099921	0.00177487	1.8e-08	0.00628905	0.00181489	0.00053	0.705136
rs7752998	6	34398358	RPS10	A	T	0.0102464	0.00174849	4.6e-09	0.00734414	0.00178668	3.9e-05	0.70689
rs111768603	3	42329113	CCK	G	T	0.0159053	0.00219022	3.8e-13	0.0154313	0.00223981	5.6e-12	0.750423
rs7619139	3	25110415	RARB	T	A	-0.00884007	0.00139518	2.4e-10	-0.00979985	0.00142677	6.5e-12	0.759792
rs3931548	9	103113652	TEX10	C	A	-0.0105077	0.0014385	2.8e-13	-0.00540991	0.00146933	0.00023	0.761642
rs80082536	3	35195311	ARPP21	A	G	-0.0128944	0.00212463	1.3e-09	-0.00715424	0.00217273	0.00099	0.771183
rs7827182	8	8380471	SGK223	G	C	-0.0112266	0.00137268	2.9e-16	-0.00848727	0.00140221	1.4e-09	0.776826
rs4836133	5	124332103	ZNF608	C	A	-0.00836449	0.00141129	3.1e-09	0.00231309	0.00246539	0.35	0.786352
rs62004865	15	74207695	LOXL1	T	A	-0.0135621	0.00224169	1.4e-09	-0.0117753	0.00228856	2.7e-07	0.814629
rs7928320	11	116942753	SIK3	C	G	-0.0172858	0.00297269	6.1e-09	-0.00223066	0.00303665	0.46	0.836254
rs59428052	2	53861389	GPR75-ASB3	A	G	0.0114661	0.00199987	9.8e-09	0.00833123	0.00204497	4.6e-05	0.867119
rs8089514	18	69224478	RP11-723G8.2	T	A	-0.0081679	0.00143938	1.4e-08	-0.00731918	0.00146959	6.3e-07	0.876198
rs1576655	13	79587841	RBM26	A	C	-0.0113489	0.00142746	1.9e-15	-0.0118472	0.00145793	4.4e-16	0.886607
rs12606230	18	52492252	RAB27B	T	C	-0.0116875	0.00162392	6.2e-13	-0.0127194	0.001658	1.7e-14	0.911819
rs72673947	8	118884379	EXT1	A	G	-0.0140208	0.00223036	3.3e-10	-0.0118252	0.00227835	2.1e-07	0.923011
rs61992671	14	101531854	AL117190.3	A	G	0.00988005	0.00143461	5.7e-12	0.00757897	0.001465	2.3e-07	0.925556
rs62048187	15	38117049	TMCO5A	G	C	-0.00601476	0.00150076	6.1e-05	-0.00838898	0.00153213	4.4e-08	0.934937
rs57636386	18	58048295	MC4R	T	C	0.0247018	0.00248459	2.7e-23	0.0235012	0.00253674	2e-20	0.947256
rs1423534	5	63977000	FAM159B	G	A	0.00770872	0.00139391	3.2e-08	0.00714486	0.00142451	5.3e-07	0.948333
rs35775580	7	130420740	KLF14	A	G	0.0180149	0.00324057	2.7e-08	0.0132438	0.00331061	6.3e-05	0.948566
rs112253053	19	19425145	SUGP1	T	A	0.013771	0.00186963	1.8e-13	0.0101428	0.00190869	1.1e-07	0.967308
rs28350	3	42418446	LYZL4	A	G	0.0126363	0.00179146	1.7e-12	0.00969738	0.00183201	1.2e-07	0.969187
rs1834144	18	40744790	RIT2	C	A	0.00792997	0.00142258	2.5e-08	0.00681807	0.00145244	2.7e-06	0.990303
rs12140153	1	62579891	INADL	G	T	0.0214472	0.00240105	4.2e-19	0.021828	0.0024546	6e-19	0.994017
rs9317002	13	59175727	PCDH17	C	A	-0.0113783	0.00138238	1.9e-16	-0.0115024	0.00141189	3.7e-16	0.996218

## Sheet: Table S5
Supplementary Table 5: Genome-wide association study results for early life body size in the UK Biobank (Females only)
SNP - single nucleotide polymorphism identifier, Beta - effect estimate coefficient for SNP on body size, SE- standard error of the effect estimate, P - corresponding p -value
SNP	Chromosome	Base position	Closest gene	Effect allele	Other allele	Effect allele frequency	Beta	Standard Error	P
rs1421085	16	53800954	FTO	T	C	0.598576	-0.0485339	0.00197394	1.7e-133
rs543874	1	177889480	SEC16B	A	G	0.795036	-0.0547599	0.00239487	1e-115
rs6738433	2	25159501	DNAJC27	G	C	0.521298	-0.0404611	0.00193814	8.8e-97
rs62106258	2	417167	FAM150B	T	C	0.951237	0.0870584	0.00448271	5.1e-84
rs12992672	2	632592	TMEM18	G	A	0.171738	-0.0441914	0.00255993	9e-67
rs12042908	1	74997762	TNNI3K	A	G	0.437568	0.0316637	0.00195106	3.1e-59
rs7132908	12	50263148	FAIM2	G	A	0.615703	-0.0313221	0.00199033	8.4e-56
rs2168711	18	57848531	MC4R	T	C	0.767084	-0.0354709	0.00228473	2.3e-54
rs12641981	4	45179883	GNPDA2	C	T	0.566316	-0.023259	0.00195503	1.2e-32
rs148965598	16	19975731	GPR139	A	G	0.861328	0.032265	0.00282615	3.5e-30
rs34260097	6	100727703	SIM1	T	G	0.776199	-0.0251821	0.00231715	1.6e-27
rs2206277	6	50798526	TFAP2B	C	T	0.820178	-0.0269681	0.00252	1e-26
rs8030456	15	68076856	MAP2K5	C	T	0.772735	0.0233638	0.00230602	4e-24
rs2126474	8	76878957	HNF4G	G	T	0.585837	0.019639	0.00196722	1.8e-23
rs115319174	2	207066474	GPR1	G	C	0.942615	-0.0411991	0.00420209	1.1e-22
rs2531991	16	4023553	ADCY9	G	A	0.252908	-0.0201055	0.00223338	2.2e-19
rs10821163	9	96343060	PHF2	G	C	0.658856	-0.018433	0.00205361	2.8e-19
rs11209943	1	72750500	NEGR1	A	G	0.396665	-0.0174925	0.0019728	7.5e-19
rs3131934	6	30931844	DPCR1	T	C	0.830748	-0.0227652	0.00258089	1.1e-18
rs2767486	1	65991203	LEPR	A	G	0.798051	-0.0202998	0.00241094	3.8e-17
rs17066856	18	58049656	MC4R	T	C	0.909035	0.0282591	0.00337905	6.1e-17
rs34196306	6	27425644	ZNF184	G	C	0.893292	-0.0263045	0.00315702	7.9e-17
rs13254613	8	64804804	YTHDF3	A	C	0.653678	-0.0165818	0.00203498	3.7e-16
rs75782365	6	26408551	BTN3A1	T	G	0.892724	-0.0252152	0.0031204	6.4e-16
rs3749971	6	29342775	OR5V1	G	A	0.878141	-0.0238474	0.00295211	6.6e-16
rs11039307	11	47611152	C1QTNF4	C	T	0.590985	-0.0156331	0.00196427	1.7e-15
rs7084503	10	2666859	PFKP	T	C	0.4919	0.0154257	0.00194201	2e-15
rs7189927	16	28913787	ATP2A1	T	C	0.352011	0.0159775	0.0020211	2.7e-15
rs75001243	7	93216002	GNGT1	C	T	0.639219	-0.0159013	0.00201514	3e-15
rs7377083	4	102708997	BANK1	C	A	0.570107	-0.0155118	0.00196993	3.4e-15
rs815610	5	153517178	MFAP3	C	G	0.442958	0.0151884	0.00194806	6.4e-15
rs34229857	16	67434917	ZDHHC1	C	T	0.971245	-0.0445738	0.00577952	1.2e-14
rs9551428	13	28618462	FLT3	C	T	0.373637	0.0153671	0.00200064	1.6e-14
rs10050620	5	63927239	RGS7BP	C	T	0.674911	0.0158651	0.00206889	1.7e-14
rs796915	6	154304628	OPRM1	C	G	0.305503	-0.0160317	0.00210384	2.5e-14
rs41279738	1	110082551	GPR61	T	G	0.973821	-0.0463338	0.00608129	2.6e-14
rs79569013	3	61218295	FHIT	T	G	0.847448	0.0200314	0.00268865	9.3e-14
rs4432271	16	20245283	GP2	C	T	0.131393	-0.0216013	0.00291003	1.1e-13
rs12110721	6	55190480	GFRAL	G	A	0.825056	-0.0192971	0.00261132	1.5e-13
rs9268235	6	32290208	C6orf10	C	T	0.868509	-0.0206953	0.00280329	1.6e-13
rs2594989	3	11316143	ATG7	C	T	0.178197	0.0185871	0.0025339	2.2e-13
rs61980008	14	30464716	PRKD1	G	A	0.960939	-0.0365654	0.00501195	3e-13
rs962369	11	27734420	BDNF	T	C	0.694195	-0.0152808	0.0020985	3.3e-13
rs7268466	20	15810676	MACROD2	C	T	0.85579	-0.0201058	0.00277572	4.4e-13
rs7239114	18	45921214	ZBTB7C	G	A	0.458018	-0.0141497	0.00195718	4.8e-13
rs11215403	11	115058585	CADM1	G	A	0.756934	0.0161309	0.00225419	8.3e-13
rs1336486	13	40784814	AL133318.1	T	G	0.671032	-0.0147376	0.00206196	8.8e-13
rs11671304	19	47564643	ZC3H4	C	T	0.329036	-0.0147279	0.00207363	1.2e-12
rs9317002	13	59175727	PCDH17	C	A	0.484805	-0.0138258	0.00195001	1.3e-12
rs1775255	6	51243035	PKHD1	G	T	0.523256	-0.013653	0.00194006	2e-12
rs11611246	12	939480	WNK1	G	T	0.787302	-0.0165502	0.00236412	2.5e-12
rs7656673	4	30840331	PCDH7	A	G	0.598244	-0.0137162	0.00197211	3.5e-12
rs1446725	2	77222421	LRRTM4	T	G	0.587024	0.0135871	0.00196258	4.4e-12
rs818219	3	85374589	CADM2	T	C	0.540731	-0.0133797	0.00194615	6.2e-12
rs2303384	11	65640204	EFEMP2	C	T	0.358616	0.0138052	0.00201341	7.1e-12
rs2275241	9	129370576	LMX1B	G	A	0.628401	-0.0137211	0.00200221	7.2e-12
rs6001872	22	40703245	TNRC6B	A	G	0.65096	0.013914	0.00203341	7.8e-12
rs146910503	2	25446473	DNMT3A	G	A	0.978739	0.0467859	0.00693681	1.5e-11
rs76971642	10	87575243	GRID1	T	C	0.952802	-0.0309145	0.00458611	1.6e-11
rs4889630	16	30877544	BCL7C	T	C	0.200015	0.0162103	0.00241762	2e-11
rs4817972	21	40309591	ETS2	G	C	0.640508	0.013539	0.00201922	2e-11
rs66469746	20	54374063	CBLN4	C	A	0.714246	0.0143746	0.00214919	2.3e-11
rs12214497	6	10015908	OFCC1	G	T	0.655579	0.0135375	0.00203345	2.8e-11
rs9293494	5	87204121	TMEM161B	T	G	0.764128	0.0151474	0.00228236	3.2e-11
rs661878	11	29188691	METTL15	A	G	0.867001	0.0189098	0.00284982	3.2e-11
rs818898	9	6970806	KDM4C	A	G	0.31577	0.0139266	0.00210323	3.6e-11
rs2034963	3	48170802	CDC25A	G	C	0.350909	0.013477	0.00204418	4.3e-11
rs11642090	16	81730582	CMIP	T	C	0.626662	-0.0132837	0.00201536	4.4e-11
rs10783302	12	49498130	LMBR1L	G	T	0.63514	-0.0131996	0.00200998	5.1e-11
rs76152047	3	141183792	ZBTB38	A	G	0.933595	-0.0250685	0.00390062	1.3e-10
rs212540	1	21593117	ECE1	C	T	0.392503	0.0126875	0.00200134	2.3e-10
rs1199328	3	138112107	MRAS	G	A	0.191322	0.0154418	0.0024582	3.3e-10
rs1349641	4	82212652	PRKG2	T	G	0.602578	0.0124596	0.00198207	3.3e-10
rs62515439	8	57165417	CHCHD7	C	T	0.632779	0.0126144	0.00200667	3.3e-10
rs3936511	5	55860781	AC022431.2	A	G	0.80848	0.0153698	0.00245863	4.1e-10
rs994308	20	6603622	BMP2	C	T	0.59559	-0.0123166	0.00197326	4.3e-10
rs4235642	5	103818412	NUDT12	A	G	0.620775	0.0124476	0.0019959	4.5e-10
rs1865719	14	79923667	NRXN3	A	G	0.367452	-0.0125422	0.00201209	4.6e-10
rs1483153	2	142358477	LRP1B	C	T	0.219317	-0.0145472	0.00233705	4.8e-10
rs13233916	7	138874416	TTC26	C	G	0.910898	0.0210946	0.00339421	5.1e-10
rs78607331	12	57648644	R3HDM2	C	T	0.955142	-0.0289445	0.00466796	5.6e-10
rs12334731	8	11098975	XKR6	G	A	0.415531	0.0123129	0.00199544	6.8e-10
rs3810304	19	30861683	ZNF536	A	G	0.225294	0.0142973	0.00231895	7e-10
rs2970356	15	90623540	ZNF710	C	G	0.679219	-0.0133482	0.00218787	1.1e-09
rs983949	7	24299013	NPY	T	G	0.714774	-0.0130458	0.00214576	1.2e-09
rs10796828	11	69490346	ORAOV1	T	G	0.365278	-0.0122351	0.0020136	1.2e-09
rs4932430	15	89363866	ACAN	A	C	0.520603	0.0118273	0.00195309	1.4e-09
rs141127771	6	32632200	HLA-DQB1	G	A	0.740656	-0.0156742	0.00260069	1.7e-09
rs351776	8	28191306	PNOC	A	C	0.452229	-0.0116528	0.00194357	2e-09
rs2735556	3	88105360	CGGBP1	T	C	0.885004	0.0181122	0.0030224	2.1e-09
rs2187642	12	11855624	ETV6	A	C	0.375754	-0.0118991	0.00199449	2.4e-09
rs4477562	13	54104968	OLFM4	C	T	0.871693	-0.0172149	0.00291642	3.6e-09
rs62425122	6	166311987	PDE10A	G	A	0.703489	0.0124766	0.00211847	3.9e-09
rs7305424	12	118399491	KSR2	A	T	0.657948	-0.0120493	0.00204785	4e-09
rs582220	1	54724762	SSBP3	A	G	0.433296	-0.0114426	0.00195843	5.1e-09
rs12140153	1	62579891	INADL	G	T	0.906179	0.0198448	0.00340164	5.4e-09
rs1576655	13	79587841	RBM26	A	C	0.40433	-0.0117196	0.00201219	5.7e-09
rs10798139	1	187714179	PLA2G4A	C	T	0.783017	-0.0137045	0.00235546	5.9e-09
rs6979832	7	127856276	LEP	A	G	0.503266	-0.0113391	0.00194799	5.9e-09
rs35202265	13	27986069	GTF3A	C	T	0.377883	-0.0115766	0.00200305	7.5e-09
rs947088	20	17171373	PCSK2	G	T	0.281924	-0.0124787	0.0021589	7.5e-09
rs11150745	17	78757626	RPTOR	A	G	0.681985	0.0120365	0.00208311	7.6e-09
rs72755233	15	100692953	ADAMTS17	G	A	0.888484	-0.0177362	0.00307255	7.8e-09
rs7005216	8	8547110	CLDN23	G	C	0.521898	0.0112102	0.00194627	8.4e-09
rs17464221	2	188278203	CALCRL	C	T	0.710655	0.0123034	0.00213709	8.6e-09
rs4971239	1	203491150	OPTC	G	A	0.831063	-0.014889	0.00260308	1.1e-08
rs633372	19	49209226	FUT2	G	A	0.466187	0.0110804	0.00193749	1.1e-08
rs10422861	19	33894846	PEPD	C	T	0.334244	-0.011678	0.00205468	1.3e-08
rs12185242	17	47407071	ZNF652	A	C	0.544476	-0.0110029	0.00194444	1.5e-08
rs2629881	3	59778271	FHIT	C	T	0.221491	-0.0131734	0.00233534	1.7e-08
rs1546881	1	1660043	SLC35E2	T	A	0.627849	-0.0126028	0.00223933	1.8e-08
rs13190020	5	65012526	SGTB	G	A	0.65376	-0.0114605	0.00203426	1.8e-08
rs3798544	6	34520267	SPDEF	G	A	0.866888	-0.0161075	0.00286034	1.8e-08
rs9540493	13	66205704	PCDH9	A	G	0.453952	0.0110003	0.00195452	1.8e-08
rs55959207	2	161016981	ITGB6	A	C	0.573522	0.0109491	0.00194913	1.9e-08
rs7759938	6	105378954	LIN28B	C	T	0.321596	-0.0116294	0.00207287	2e-08
rs957512	9	120405705	TLR4	T	C	0.669346	0.0115643	0.00206134	2e-08
rs10784514	12	66452879	LLPH	C	T	0.31988	-0.0116246	0.00207375	2.1e-08
rs1013737	18	937050	ADCYAP1	G	C	0.506587	-0.0108639	0.00193947	2.1e-08
rs303753	18	21074922	RIOK3	G	A	0.654846	-0.0115057	0.00205191	2.1e-08
rs7808296	7	103127620	RELN	C	T	0.685093	-0.0116525	0.00208172	2.2e-08
rs999493	17	46625519	HOXB3	G	A	0.377882	-0.0112027	0.00200527	2.3e-08
rs536436655	1	196321444	KCNT2	A	G	0.931672	-0.0213572	0.00384778	2.8e-08
rs16982345	19	18500722	GDF15	G	A	0.749552	-0.0124229	0.00223762	2.8e-08
rs7562973	2	219471455	PLCD4	T	C	0.594729	-0.0110209	0.00198743	2.9e-08
rs2364232	12	93994827	SOCS2	A	C	0.740504	0.0122762	0.00221272	2.9e-08
rs11863799	16	61933401	CDH8	C	T	0.675113	0.0114502	0.00206543	3e-08
rs10876457	12	39453689	CPNE8	G	A	0.774673	0.0128328	0.00232411	3.4e-08
rs12309017	12	99677307	ANKS1B	G	T	0.746762	-0.0123777	0.00224399	3.5e-08
rs6860760	5	142868379	NR3C1	A	G	0.43438	0.0107623	0.00195494	3.7e-08
rs242922	17	43946370	SPPL2C	A	C	0.405892	-0.011092	0.00201479	3.7e-08
rs12606230	18	52492252	RAB27B	T	C	0.766539	-0.0125759	0.00229058	4e-08
rs815339	1	190116575	BRINP3	T	A	0.49499	-0.0106481	0.00194161	4.2e-08
rs7522014	1	66551759	PDE4B	A	G	0.672706	0.0114721	0.00209979	4.7e-08
rs76919525	12	50541733	CERS5	T	A	0.341868	-0.0113365	0.00207823	4.9e-08

## Sheet: Table S6
Supplementary Table 6: Genome-wide association study results for adulthood body size in the UK Biobank (Females only)
SNP - single nucleotide polymorphism identifier, Beta - effect estimate coefficient for SNP on body size, SE- standard error of the effect estimate, P - corresponding p -value
SNP	Chromosome	Base position	Closest gene	Effect allele	Other allele	Effect allele frequency	Beta	Standard Error	P
rs56094641	16	53806453	FTO	A	G	0.59742	-0.0455824	0.00200785	4.3e-114
rs66922415	18	57848651	MC4R	A	G	0.767172	-0.0385848	0.0023249	7.4e-62
rs539515	1	177889025	SEC16B	A	C	0.79533	-0.0375885	0.0024354	9.6e-54
rs62106258	2	417167	FAM150B	T	C	0.951237	0.0673174	0.00455471	2e-49
rs6548237	2	621461	TMEM18	A	C	0.173288	-0.0361544	0.00259262	3.4e-44
rs6749422	2	25150011	ADCY3	C	G	0.514415	-0.024131	0.00196602	1.2e-34
rs2103646	6	34571195	C6orf106	G	A	0.671261	-0.0222962	0.00209544	1.9e-26
rs1013402	11	27712381	BDNF	A	G	0.68069	-0.0212711	0.0021076	6e-24
rs72892910	6	50816887	TFAP2B	G	T	0.827643	-0.0261945	0.00260784	9.7e-24
rs34341	5	74934009	ANKDD1B	A	T	0.42517	-0.0199777	0.00199076	1.1e-23
rs34898535	16	31025641	STX1B	C	T	0.623021	0.0192201	0.0020298	2.8e-21
rs7132908	12	50263148	FAIM2	G	A	0.615703	-0.0189508	0.00202542	8.2e-21
rs1800437	19	46181392	GIPR	G	C	0.805416	0.023047	0.00248535	1.8e-20
rs62031562	16	28609329	SULT1A2	A	T	0.625507	-0.0184688	0.00203882	1.3e-19
rs9843653	3	49920571	MST1R	T	C	0.489638	-0.0175757	0.00196762	4.2e-19
rs879620	16	4015729	ADCY9	C	T	0.386937	-0.0173914	0.00202757	9.7e-18
rs12641981	4	45179883	GNPDA2	C	T	0.566316	-0.0168063	0.00198795	2.8e-17
rs34811474	4	25408838	ANAPC4	G	A	0.769584	0.0197028	0.00233505	3.2e-17
rs34517439	1	78450517	DNAJB4	C	A	0.877703	-0.0252544	0.00303342	8.4e-17
rs4776985	15	68123021	SKOR1	T	G	0.774241	0.0195715	0.00235276	8.9e-17
rs17066856	18	58049656	MC4R	T	C	0.909035	0.0281088	0.0034379	2.9e-16
rs113211479	11	47669861	MTCH2	G	A	0.595599	-0.0156218	0.00200217	6.1e-15
rs60572790	11	43692383	HSD17B12	T	C	0.681159	-0.016524	0.0021237	7.2e-15
rs1270799	10	21907423	MLLT10	T	G	0.696226	-0.0165341	0.00214151	1.2e-14
rs13107325	4	103188709	SLC39A8	C	T	0.926018	-0.0287868	0.00375909	1.9e-14
rs8049669	16	69551467	NFAT5	A	T	0.43052	0.0155084	0.00203065	2.2e-14
rs17770336	9	28414625	LINGO2	C	T	0.676459	-0.0160292	0.00210294	2.5e-14
rs11691869	2	100805996	AFF3	C	A	0.637193	0.0155368	0.00204782	3.3e-14
rs3814883	16	29994922	TAOK2	C	T	0.517332	-0.0149786	0.00197608	3.5e-14
rs3803005	12	123110654	KNTC1	T	C	0.269836	-0.0168097	0.00221952	3.6e-14
rs288187	5	107344426	FBXL17	C	T	0.827122	0.0198085	0.00261975	4e-14
rs13292699	9	15910044	CCDC171	A	C	0.567036	0.0150228	0.00198955	4.3e-14
rs11074452	16	20370168	PDILT	C	G	0.491808	0.0147131	0.00197083	8.3e-14
rs10957605	8	73433886	KCNB2	C	T	0.317896	0.0157871	0.00212097	9.8e-14
rs12357890	10	99762693	CRTAC1	A	G	0.443397	-0.0147722	0.00199097	1.2e-13
rs13416992	2	59298298	FANCL	A	C	0.396024	0.0147847	0.00201023	1.9e-13
rs17716502	8	116659731	TRPS1	C	T	0.795263	0.017884	0.0024585	3.5e-13
rs3130048	6	31613739	BAG6	T	C	0.720376	-0.0158208	0.00218591	4.6e-13
rs3810291	19	47569003	ZC3H4	G	A	0.324288	-0.015212	0.00210317	4.7e-13
rs236660	7	75050086	POM121C	T	C	0.429762	-0.0148867	0.00206335	5.4e-13
rs61813324	1	156049877	MEX3A	C	T	0.864564	-0.0208889	0.00291412	7.6e-13
rs400997	21	46564154	ADARB1	T	A	0.440649	-0.0143048	0.00199775	8e-13
rs6575340	14	94023972	UNC79	G	A	0.364843	-0.0145927	0.00205106	1.1e-12
rs7442885	5	87682877	TMEM161B	C	G	0.786359	0.0169918	0.00240321	1.5e-12
rs7200589	16	349331	AXIN1	G	A	0.727338	0.0155979	0.00221757	2e-12
rs10404726	19	18834514	CRTC1	C	T	0.534319	0.0138473	0.00197647	2.5e-12
rs10514963	5	63027870	HTR1A	G	A	0.519165	-0.0137225	0.00196677	3e-12
rs7950166	11	8642218	TRIM66	C	T	0.354353	-0.0143508	0.00205708	3e-12
rs4671328	2	58935282	FANCL	T	G	0.447948	0.0136542	0.00198781	6.5e-12
rs34298980	6	40409243	LRFN2	T	C	0.492074	0.0141467	0.00207298	8.8e-12
rs8022132	14	79955864	NRXN3	A	T	0.697301	-0.0146105	0.00214725	1e-11
rs10922911	1	91205831	BARHL2	C	T	0.628826	-0.0138339	0.00203706	1.1e-11
rs73052033	3	185828465	DGKG	T	C	0.815273	0.0172157	0.00253661	1.1e-11
rs7602120	2	144033069	ARHGAP15	C	T	0.53433	-0.0134089	0.00197733	1.2e-11
rs11150745	17	78757626	RPTOR	A	G	0.681985	0.0143017	0.00211971	1.5e-11
rs34292685	11	64049021	GPR137	C	T	0.838675	0.0179967	0.00267116	1.6e-11
rs13174863	5	139080745	CXXC5	A	G	0.852203	-0.0187213	0.00278686	1.8e-11
rs769668	4	140858717	MAML3	T	C	0.653161	0.013957	0.00207711	1.8e-11
rs1514173	1	74995110	TNNI3K	C	T	0.597973	-0.013443	0.00200283	1.9e-11
rs2815757	1	72764289	NEGR1	C	T	0.191393	-0.0167077	0.00249264	2e-11
rs770082	12	89776485	DUSP6	G	A	0.562727	-0.0133613	0.00199481	2.1e-11
rs73213484	4	28489339	RP11-180C1.1	A	T	0.858475	0.0189017	0.00282767	2.3e-11
rs2994320	1	243641247	SDCCAG8	A	G	0.804332	0.016622	0.00248828	2.4e-11
rs815163	1	190294726	BRINP3	T	C	0.43793	0.0132198	0.00197884	2.4e-11
rs11022766	11	13348249	ARNTL	T	G	0.640911	0.0138034	0.00206875	2.5e-11
rs78886584	1	16859325	FAM231B	A	G	0.508707	-0.0132656	0.00199026	2.6e-11
rs41279738	1	110082551	GPR61	T	G	0.973821	-0.0409672	0.00618096	3.4e-11
rs113585475	10	33985434	NRP1	C	T	0.900241	0.0219999	0.00332265	3.6e-11
rs10896012	11	65278461	SCYL1	T	C	0.783646	-0.0158341	0.00239359	3.7e-11
rs12866691	13	58623783	PCDH17	A	T	0.772619	0.0155184	0.00234792	3.9e-11
rs75641275	1	98327133	DPYD	A	C	0.857289	-0.0184868	0.00280998	4.7e-11
rs7090758	10	65335315	REEP3	T	C	0.526046	-0.0129278	0.0019731	5.7e-11
rs12986231	19	18469017	PGPEP1	T	C	0.731611	0.0146854	0.00224574	6.2e-11
rs34966255	20	51193862	ZFP64	T	C	0.807515	0.016399	0.00250768	6.2e-11
rs9568867	13	54107352	OLFM4	G	A	0.871146	-0.0193219	0.00296096	6.8e-11
rs2678204	1	201800511	IPO9	T	G	0.659227	-0.0133603	0.00207341	1.2e-10
rs3952972	3	131771282	CPNE4	T	C	0.681403	-0.0135882	0.00211311	1.3e-10
rs75104958	14	33269269	AKAP6	A	C	0.744243	-0.0157438	0.00244788	1.3e-10
rs429358	19	45411941	APOE	T	C	0.84577	0.0175039	0.00272945	1.4e-10
rs9579775	13	20616557	ZMYM2	A	C	0.864084	-0.0191694	0.00298802	1.4e-10
rs12891477	14	104332759	PPP1R13B	C	T	0.630988	-0.0130824	0.00205087	1.8e-10
rs13262807	8	77224826	ZFHX4	A	G	0.507322	-0.0133065	0.00208535	1.8e-10
rs4790292	17	1824305	RTN4RL1	C	A	0.845933	0.0174581	0.00273693	1.8e-10
rs28722029	22	40611012	TNRC6B	G	A	0.677715	0.013427	0.00211575	2.2e-10
rs3751859	16	81735012	CMIP	G	A	0.843232	0.0171406	0.00270548	2.4e-10
rs11660335	18	22154235	HRH4	T	C	0.809841	0.0159163	0.00251614	2.5e-10
rs2512884	11	131467856	NTM	C	A	0.484094	-0.0124139	0.00197509	3.3e-10
rs4527444	4	30842780	PCDH7	A	G	0.458064	-0.0124118	0.001975	3.3e-10
rs1454687	3	94038085	NSUN3	C	G	0.484383	0.0122923	0.00196612	4.1e-10
rs2035936	3	141298124	RASA2	G	T	0.943923	-0.0270344	0.0043327	4.4e-10
rs939624	15	99480551	IGF1R	C	T	0.538047	-0.0123115	0.0019769	4.7e-10
rs61217499	12	108417780	WSCD2	G	C	0.780075	0.0148499	0.00239579	5.7e-10
rs12974664	19	1856186	KLF16	G	A	0.464349	-0.0122841	0.00198455	6e-10
rs143779385	14	29818782	PRKD1	T	A	0.804957	-0.0154383	0.00250236	6.9e-10
rs8124896	20	21385659	NKX2-4	T	C	0.898608	-0.0201439	0.00326593	6.9e-10
rs1914889	17	21267590	KCNJ12	G	A	0.546799	0.0121999	0.00198428	7.8e-10
rs11134679	5	170623391	RANBP17	A	G	0.314617	-0.0130749	0.00212759	8e-10
rs139313721	3	61193925	FHIT	A	G	0.584723	0.0122123	0.00200002	1e-09
rs11250094	8	10802001	XKR6	G	C	0.4528	0.0120824	0.00198174	1.1e-09
rs3802858	11	115078492	CADM1	T	C	0.572753	0.0121065	0.00198713	1.1e-09
rs13081671	3	135876549	MSL2	C	T	0.728006	-0.0134739	0.00221718	1.2e-09
rs1840661	7	114352682	FOXP2	T	A	0.574859	-0.012158	0.00199896	1.2e-09
rs2292238	12	56493822	ERBB3	A	C	0.593477	0.0121782	0.0020052	1.3e-09
rs55726687	12	991306	WNK1	G	A	0.789106	-0.0146223	0.00241144	1.3e-09
rs7853	8	8890814	ERI1	A	G	0.552779	-0.0120288	0.00198059	1.3e-09
rs1477290	5	87988934	MEF2C	T	C	0.863249	-0.0174875	0.0028886	1.4e-09
rs1494461	1	49787196	AGBL4	C	T	0.320689	0.012736	0.00210245	1.4e-09
rs116948922	20	25534854	NINL	C	T	0.967422	0.03396	0.00561587	1.5e-09
rs11079849	17	47090785	IGF2BP1	C	T	0.670897	0.0126639	0.00209949	1.6e-09
rs11098965	4	80888040	ANTXR2	C	T	0.292525	0.0136207	0.0022577	1.6e-09
rs111640872	19	30290357	CCNE1	G	C	0.66931	-0.0126369	0.00210035	1.8e-09
rs12033257	1	112318484	KCND3	A	G	0.61783	0.0122431	0.0020378	1.9e-09
rs12467692	2	181566711	UBE2E3	G	A	0.368907	-0.0123874	0.00206905	2.1e-09
rs6545468	2	55277641	RTN4	C	G	0.587241	0.0119808	0.00200202	2.2e-09
rs1576655	13	79587841	RBM26	A	C	0.40433	-0.0122209	0.00204713	2.4e-09
rs3953834	2	104343485	TMEM182	T	A	0.532581	0.0118222	0.00198482	2.6e-09
rs12477088	2	67841326	ETAA1	T	C	0.589504	0.0118605	0.00199436	2.7e-09
rs4673553	2	211608379	CPS1	T	G	0.552077	-0.0117194	0.00197918	3.2e-09
rs2396625	7	113028634	TSRM	T	A	0.577887	0.0118346	0.00200247	3.4e-09
rs891386	18	21103971	NPC1	T	G	0.541759	0.0116636	0.00197324	3.4e-09
rs13066308	3	82713150	GBE1	C	G	0.63852	-0.0120575	0.00204403	3.7e-09
rs4482463	2	205375909	PARD3B	C	A	0.0769045	0.0217839	0.00369502	3.7e-09
rs7047694	9	103141037	TEX10	G	A	0.680805	-0.0124509	0.00211155	3.7e-09
rs4148155	4	89054667	ABCG2	A	G	0.887078	0.018277	0.00310275	3.8e-09
rs529200	3	173114305	NLGN1	A	G	0.473194	-0.0115983	0.00197146	4e-09
rs181617194	12	122011598	KDM2B	T	C	0.958529	0.0316743	0.00539031	4.2e-09
rs77706698	17	65953348	BPTF	G	A	0.867613	-0.0171556	0.00291934	4.2e-09
rs12144626	1	47670525	TAL1	T	C	0.417175	0.0117158	0.00199667	4.4e-09
rs13420048	2	50751414	NRXN1	C	A	0.634786	0.0119987	0.00204443	4.4e-09
rs9395520	6	13183523	PHACTR1	C	T	0.695088	0.0125362	0.00213848	4.6e-09
rs200570844	5	153105920	GRIA1	A	T	0.559553	0.0115899	0.00197809	4.7e-09
rs148712344	4	55476318	KIT	G	T	0.960382	0.029824	0.00510381	5.1e-09
rs2619976	17	71754545	SDK2	C	T	0.586832	-0.0117293	0.00201003	5.4e-09
rs12375196	7	103416541	RELN	C	A	0.575855	-0.0116963	0.00200538	5.5e-09
rs73046311	7	1854159	MAD1L1	C	G	0.838741	0.0156735	0.0026912	5.7e-09
rs7145882	14	103255461	TRAF3	T	C	0.341919	0.0120684	0.00207504	6e-09
rs17399739	10	87490850	GRID1	A	G	0.931099	-0.0226249	0.00389209	6.1e-09
rs2253310	6	108888593	FOXO3	C	G	0.373937	-0.0118141	0.00203205	6.1e-09
rs7976757	12	19207948	PLEKHA5	T	C	0.172576	-0.0152103	0.00261585	6.1e-09
rs350832	19	4069426	ZBTB7A	G	A	0.22899	-0.0136963	0.00236023	6.5e-09
rs10510025	10	118650996	KIAA1598	C	T	0.753022	-0.0132581	0.00228816	6.9e-09
rs6557829	8	21973970	HR	C	A	0.594882	-0.0116118	0.00200423	6.9e-09
rs2866720	7	70106310	AUTS2	C	T	0.614797	-0.0117879	0.00203561	7e-09
rs191621046	5	92547517	NR2F1	G	A	0.961875	-0.0297825	0.00514509	7.1e-09
rs2306593	17	34866546	MYO19	C	T	0.510143	0.0114154	0.00197286	7.2e-09
rs13329943	16	24733751	TNRC6A	C	T	0.269427	-0.0128368	0.00222447	7.9e-09
rs2398851	9	96398508	PHF2	A	G	0.319538	0.0122238	0.00211892	8e-09
rs10038055	5	88783421	MEF2C	G	T	0.632408	-0.0118076	0.00204946	8.3e-09
rs9387640	6	119508871	MAN1A1	C	T	0.637026	0.0117518	0.00204536	9.2e-09
rs11146233	10	134000962	DPYSL4	G	A	0.438591	0.0113967	0.00198521	9.4e-09
rs67962220	15	74188926	TBC1D21	T	G	0.830923	-0.0150665	0.00262744	9.8e-09
rs111828690	12	117576767	FBXO21	C	T	0.779209	-0.0136796	0.00238799	1e-08
rs113706999	3	44159156	TOPAZ1	T	A	0.976417	-0.038705	0.00676328	1e-08
rs11223204	11	132652554	OPCML	A	G	0.565064	-0.0113521	0.00198868	1.1e-08
rs251353	5	140228164	PCDHA1	C	A	0.471203	0.0118521	0.0020718	1.1e-08
rs34606703	2	47014522	SOCS5	G	A	0.641616	0.0117431	0.00205583	1.1e-08
rs653958	1	96884006	PTBP2	A	G	0.629206	-0.0116437	0.0020362	1.1e-08
rs72906474	3	47817007	SMARCC1	G	T	0.415872	0.011541	0.00201884	1.1e-08
rs1933440	13	28676971	FLT3	A	C	0.836783	-0.0153435	0.0026895	1.2e-08
rs201168005	6	98584713	POU3F2	T	A	0.517396	0.0112514	0.00197256	1.2e-08
rs7752998	6	34398358	RPS10	A	T	0.206678	0.0142572	0.00250955	1.3e-08
rs116394958	13	86477072	SLITRK6	C	T	0.726128	-0.0125659	0.0022128	1.4e-08
rs715724	15	80984293	ABHD17C	A	G	0.649404	0.0116998	0.00206433	1.4e-08
rs828550	5	3539923	IRX1	C	T	0.355474	-0.0117258	0.00207282	1.5e-08
rs915814	21	46493003	AP001579.1	G	A	0.76138	0.0130822	0.00231276	1.5e-08
rs10849900	12	110974890	PPTC7	T	C	0.689661	0.0120322	0.00213036	1.6e-08
rs1547026	6	51825622	PKHD1	T	C	0.708767	-0.012333	0.0021828	1.6e-08
rs10142359	14	73884540	NUMB	A	G	0.518236	-0.0111193	0.00197225	1.7e-08
rs29028878	6	29911727	HLA-A	T	C	0.535591	0.0125911	0.00223121	1.7e-08
rs791405	8	64720735	YTHDF3	T	C	0.533418	0.0112943	0.00200113	1.7e-08
rs1250535	10	81016112	ZMIZ1	C	G	0.324727	-0.0118742	0.00211052	1.8e-08
rs3003578	9	130994179	DNM1	C	T	0.44127	0.0112456	0.00199662	1.8e-08
rs35778344	6	28599105	SCAND3	G	A	0.803234	-0.0139259	0.00247182	1.8e-08
rs738140	22	41884954	ACO2	A	G	0.689026	0.0119979	0.0021319	1.8e-08
rs1466276	15	52025950	LYSMD2	C	G	0.524253	0.0111338	0.00198088	1.9e-08
rs74892851	1	1563789	MIB2	C	A	0.622756	0.0115857	0.00205969	1.9e-08
rs117176448	8	27261138	PTK2B	C	G	0.903964	-0.0187416	0.00333723	2e-08
rs4962725	10	126733321	CTBP2	T	C	0.571767	-0.0111685	0.00199125	2e-08
rs1083472	2	147873492	ACVR2A	C	G	0.386033	0.0113257	0.00202146	2.1e-08
rs12140153	1	62579891	INADL	G	T	0.906179	0.0193106	0.00345739	2.3e-08
rs2433733	2	230816703	FBXO36	G	A	0.321661	0.0117362	0.00210148	2.3e-08
rs62242071	3	20590313	SGOL1	G	T	0.669069	0.0117938	0.00211143	2.3e-08
rs35390852	4	143067054	INPP4B	G	A	0.876095	-0.0166926	0.00299312	2.4e-08
rs59893724	5	80830788	SSBP2	A	G	0.755843	0.0127873	0.00229268	2.4e-08
rs10192894	2	62838936	EHBP1	A	G	0.561654	-0.0110313	0.00197929	2.5e-08
rs567230078	6	43588227	GTPBP2	T	A	0.973122	0.0339717	0.00609444	2.5e-08
rs4740442	9	10153245	PTPRD	C	T	0.714873	-0.0121494	0.00218384	2.6e-08
rs925422	4	60254101	LPHN3	T	G	0.257345	0.0125381	0.00225639	2.7e-08
rs11976018	7	99122437	ZKSCAN5	G	A	0.846011	0.0151334	0.00272597	2.8e-08
rs6774533	3	62471086	CADPS	C	T	0.295771	-0.0121849	0.00219499	2.8e-08
rs11218510	11	121922587	BLID	G	A	0.599238	0.0111762	0.00201372	2.9e-08
rs12364470	11	134601012	AP003062.1	T	G	0.83592	-0.0147301	0.00265569	2.9e-08
rs1603179	4	67805347	CENPC	A	C	0.355894	0.0114247	0.00205932	2.9e-08
rs784257	18	53397199	TCF4	T	C	0.187649	-0.0140682	0.00253477	2.9e-08
rs2761366	13	33011872	N4BP2L2	C	T	0.358209	-0.0113703	0.00205674	3.2e-08
rs72660086	1	39571992	MACF1	T	G	0.788737	-0.0133351	0.00241047	3.2e-08
rs77253887	6	35626932	FKBP5	G	C	0.956562	-0.0302888	0.00549417	3.5e-08
rs3753639	1	154986091	ZBTB7B	T	C	0.755881	-0.0126414	0.00229716	3.7e-08
rs57790054	16	20006986	GPR139	A	G	0.739079	-0.0123579	0.00224576	3.7e-08
rs777676	9	129691913	RALGPS1	T	A	0.510935	0.0108712	0.00197503	3.7e-08
rs9684942	4	20233035	SLIT2	G	A	0.852964	-0.0153482	0.00279041	3.8e-08
rs56212061	19	19394640	SUGP1	C	T	0.849014	0.0151697	0.00275964	3.9e-08
rs9811252	3	128293392	C3orf27	C	T	0.609011	0.0113513	0.00206601	3.9e-08
rs11000942	10	76025256	ADK	G	A	0.876421	-0.0163833	0.00298347	4e-08
rs57590313	4	113323430	ALPK1	C	A	0.807154	-0.0140734	0.00256599	4.1e-08
rs12971645	19	45807945	MARK4	G	A	0.724983	0.0121373	0.00221517	4.3e-08
rs9522180	13	111970212	TEX29	C	T	0.447299	0.0108487	0.0019823	4.4e-08
rs2643450	4	18547417	LCORL	A	G	0.459307	-0.0108001	0.00197447	4.5e-08
rs6478538	9	124627012	TTLL11	A	G	0.323309	0.0115036	0.00210469	4.6e-08
rs9962947	18	72903636	ZADH2	C	T	0.362028	-0.0111966	0.00204898	4.6e-08
rs1366334	5	122683163	CEP120	C	G	0.292733	0.0118278	0.00216525	4.7e-08
rs3125326	10	63053788	TMEM26	A	C	0.391436	-0.0111322	0.00203818	4.7e-08
rs61218008	3	194881130	XXYLT1	A	G	0.721236	0.0120709	0.00220924	4.7e-08
rs11880064	19	33964181	PEPD	T	C	0.636186	-0.0111926	0.00205035	4.8e-08
rs7331420	13	99236471	STK24	G	A	0.714897	0.0119502	0.00218879	4.8e-08

## Sheet: Table S7
Supplementary Table 7: Genome-wide association study results for early life body size in the UK Biobank (Males only)
SNP - single nucleotide polymorphism identifier, Beta - effect estimate coefficient for SNP on body size, SE- standard error of the effect estimate, P - corresponding p -value
SNP	Chromosome	Base position	Closest gene	Effect allele	Other allele	Effect allele frequency	Beta	Standard Error	P
rs56094641	16	53806453	FTO	A	G	0.592926	-0.0462641	0.00208809	9.1e-109
rs374892365	2	633055	TMEM18	A	T	0.172138	-0.042363	0.00272836	2.3e-54
rs539515	1	177889025	SEC16B	A	C	0.794706	-0.0387751	0.00253888	1.2e-52
rs6749422	2	25150011	ADCY3	C	G	0.513756	-0.0313013	0.00205062	1.3e-52
rs7132908	12	50263148	FAIM2	G	A	0.61534	-0.0317276	0.00210877	3.7e-51
rs77165542	2	430975	FAM150B	C	T	0.964633	0.0729203	0.00562542	2e-38
rs663129	18	57838401	MC4R	G	A	0.766362	-0.0305866	0.00242937	2.4e-36
rs4650277	1	74993721	TNNI3K	A	G	0.434972	0.0225454	0.00206779	1.1e-27
rs10938398	4	45186139	GNPDA2	G	A	0.564934	-0.0207915	0.00207646	1.3e-23
rs7190603	16	19928662	GPRC5B	T	C	0.858283	0.0295172	0.00294663	1.3e-23
rs115319174	2	207066474	GPR1	G	C	0.942157	-0.0434768	0.00444282	1.3e-22
rs2012697	1	72819612	NEGR1	T	C	0.40094	-0.0191864	0.00208947	4.2e-20
rs62405422	6	50796905	TFAP2B	T	C	0.820351	-0.0218677	0.00267432	2.9e-16
rs9568868	13	54107583	OLFM4	G	T	0.870238	-0.0248478	0.00308111	7.4e-16
rs3784710	15	68072458	MAP2K5	T	C	0.774324	0.0191386	0.00244792	5.4e-15
rs7550711	1	110082886	GPR61	C	T	0.974201	-0.0506554	0.00649247	6.1e-15
rs11030102	11	27681596	BDNF	C	G	0.740105	-0.0176944	0.00233924	3.9e-14
rs2540031	16	4017567	ADCY9	T	A	0.404794	-0.015742	0.00213605	1.7e-13
rs1532127	19	47571938	ZC3H4	G	A	0.317824	-0.015661	0.00220343	1.2e-12
rs41310284	10	102447647	PAX2	C	A	0.899122	0.0241534	0.00343726	2.1e-12
rs9438393	1	205782718	SLC41A1	A	G	0.586344	0.0146195	0.00208369	2.3e-12
rs10504620	8	77288303	ZFHX4	T	C	0.30137	-0.0151808	0.00224009	1.2e-11
rs10968101	9	27772542	LINGO2	G	A	0.522489	-0.0137645	0.00205912	2.3e-11
rs115597956	6	54042871	MLIP	G	A	0.945374	-0.0299388	0.00451933	3.5e-11
rs12110721	6	55190480	GFRAL	G	A	0.826289	-0.0182432	0.00278115	5.4e-11
rs12140153	1	62579891	INADL	G	T	0.905264	0.0234503	0.00358598	6.2e-11
rs3817334	11	47650993	MTCH2	C	T	0.59283	-0.0135992	0.00208252	6.6e-11
rs1775255	6	51243035	PKHD1	G	T	0.523597	-0.013323	0.00206005	1e-10
rs13240802	7	76631109	UPK3B	G	A	0.249069	0.0165125	0.00261481	2.7e-10
rs1412815	13	66208985	PCDH9	A	T	0.394462	0.0133304	0.00211409	2.9e-10
rs78444298	1	184672098	EDEM3	G	A	0.980678	0.0472226	0.00750671	3.2e-10
rs10496885	2	142285767	LRP1B	G	A	0.813737	0.0165644	0.00263593	3.3e-10
rs75577466	5	60605507	ZSWIM6	G	C	0.822678	0.0169393	0.00270047	3.5e-10
rs7316962	13	28613993	FLT3	A	G	0.453454	0.0129294	0.00206357	3.7e-10
rs1321434	20	6624443	BMP2	A	G	0.540081	-0.012784	0.0020592	5.4e-10
rs7978659	12	49507127	LMBR1L	G	T	0.657854	-0.013346	0.00216331	6.9e-10
rs7239114	18	45921214	ZBTB7C	G	A	0.458743	-0.0127605	0.00207672	8e-10
rs3927084	16	28639047	SULT1A1	A	C	0.590581	-0.0125583	0.00208792	1.8e-09
rs12452089	17	2135002	SMG6	A	T	0.650315	0.0129645	0.00215524	1.8e-09
rs7306710	12	66376091	HMGA2	T	C	0.478843	0.012407	0.00206902	2e-09
rs2143975	14	33297398	AKAP6	C	G	0.466424	0.012266	0.00207064	3.1e-09
rs73898513	20	15806210	MACROD2	C	T	0.877529	-0.0187502	0.0031825	3.8e-09
rs11790060	9	96202932	FAM120AOS	T	C	0.669266	-0.0128544	0.00218269	3.9e-09
rs4958361	5	153545587	MFAP3	C	G	0.47209	0.0120658	0.00205413	4.3e-09
rs2979139	8	8268313	SGK223	A	G	0.507064	-0.0120842	0.00205766	4.3e-09
rs25842	5	66163135	MAST4	C	T	0.722624	0.0134393	0.00229862	5e-09
rs17637472	17	47461433	RP11-81K2.1	G	A	0.602276	-0.0123819	0.00211769	5e-09
rs13107325	4	103188709	SLC39A8	C	T	0.924027	-0.0226606	0.00387926	5.2e-09
rs10896348	11	68357368	PPP6R3	T	C	0.723406	0.0133497	0.00228818	5.4e-09
rs9269212	6	32450249	HLA-DRB5	T	A	0.754059	-0.0143329	0.00248601	8.1e-09
rs9880272	3	85687785	CADM2	T	G	0.758575	-0.0138228	0.00239777	8.2e-09
rs2862874	2	58990485	FANCL	G	T	0.38849	-0.012081	0.00211384	1.1e-08
rs61978655	14	30491807	PRKD1	G	A	0.961487	-0.0304273	0.00535136	1.3e-08
rs55654862	5	77428253	AP3B1	A	G	0.762977	0.0136713	0.00241139	1.4e-08
rs16119	7	24334930	NPY	A	G	0.480301	0.0116429	0.00205811	1.5e-08
rs1452991	6	141473363	NMBR	G	A	0.627381	-0.0120904	0.00213953	1.6e-08
rs12674871	8	9979144	MSRA	C	T	0.799049	-0.0143931	0.00256879	2.1e-08
rs2250081	17	74090700	EXOC7	G	A	0.552294	0.0115031	0.00206559	2.6e-08
rs2910977	5	52346049	ITGA2	C	T	0.930465	0.0224909	0.00404707	2.7e-08
rs2240071	6	30070932	TRIM31	C	G	0.746927	-0.0131065	0.00236119	2.8e-08
rs7796922	7	33171110	BBS9	A	G	0.906001	0.0195737	0.00353102	3e-08
rs3764516	18	52494374	RAB27B	A	C	0.234545	0.0133928	0.00242498	3.3e-08
rs11218734	11	122523246	UBASH3B	A	G	0.742952	-0.0129513	0.00234659	3.4e-08
rs7159126	14	93783176	BTBD7	T	C	0.717605	0.0125667	0.00228019	3.6e-08
rs4688359	3	61198880	FHIT	C	T	0.625376	0.0116826	0.00212299	3.7e-08
rs13132853	4	38680015	KLF3	A	G	0.639582	0.0118123	0.00214767	3.8e-08
rs1576655	13	79587841	RBM26	A	C	0.403779	-0.0117577	0.00213722	3.8e-08
rs2693560	6	117523671	VGLL2	A	G	0.371147	0.0116104	0.00212557	4.7e-08
rs545433658	7	140654203	BRAF	G	A	0.949066	0.0269769	0.00493877	4.7e-08

## Sheet: Table S8
Supplementary Table 8: Genome-wide association study results for adulthood body size in the UK Biobank (Males only)
SNP - single nucleotide polymorphism identifier, Beta - effect estimate coefficient for SNP on body size, SE- standard error of the effect estimate, P - corresponding p -value
SNP	Chromosome	Base position	Closest gene	Effect allele	Other allele	Effect allele frequency	Beta	Standard Error	P
rs62048402	16	53803223	FTO	G	A	0.593948	-0.0473273	0.00195177	6.9e-130
rs374892365	2	633055	TMEM18	A	T	0.172138	-0.0365162	0.002547	1.3e-46
rs7240682	18	57824038	MC4R	C	G	0.771919	-0.0310971	0.00229614	8.7e-42
rs6265	11	27679916	BDNF	C	T	0.810786	0.0284965	0.00245086	3e-31
rs10938398	4	45186139	GNPDA2	G	A	0.564934	-0.0214252	0.00193954	2.3e-28
rs2526389	3	50192826	SEMA3F	C	T	0.573443	-0.019018	0.00193832	1e-22
rs7132908	12	50263148	FAIM2	G	A	0.61534	-0.0190074	0.0019712	5.3e-22
rs563738408	2	420443	FAM150B	G	A	0.966147	0.0522231	0.00545791	1.1e-21
rs3798519	6	50788778	TFAP2B	A	C	0.820254	-0.0235986	0.00250046	3.8e-21
rs543874	1	177889480	SEC16B	A	G	0.794414	-0.0219623	0.00236863	1.8e-20
rs61765650	1	72753112	NEGR1	A	G	0.809614	0.0218588	0.00243508	2.8e-19
rs27741	16	28504181	CLN3	G	A	0.583875	-0.0172336	0.00194509	8e-19
rs28888492	7	76695502	UPK3B	T	C	0.80827	-0.0215871	0.0025284	1.4e-17
rs7703782	5	87938557	MEF2C	T	A	0.868286	-0.0235032	0.00281779	7.4e-17
rs1529897	2	25086827	ADCY3	T	G	0.568633	-0.0160487	0.00193238	1e-16
rs2678207	1	201825277	IPO9	C	T	0.663696	-0.0167706	0.00202568	1.2e-16
rs34517439	1	78450517	DNAJB4	C	A	0.878815	-0.0242191	0.00296972	3.5e-16
rs13107325	4	103188709	SLC39A8	C	T	0.924027	-0.0294167	0.00362346	4.7e-16
rs12919683	16	29943367	KCTD13	T	C	0.450165	-0.0155587	0.00192655	6.7e-16
rs10153031	15	67987293	MAP2K5	T	G	0.398337	-0.0156337	0.00196767	1.9e-15
rs3810291	19	47569003	ZC3H4	G	A	0.325746	-0.0159616	0.00204687	6.3e-15
rs7424120	2	59313974	FANCL	C	T	0.398625	0.0152821	0.00196182	6.7e-15
rs12798028	11	47604639	NDUFS3	C	T	0.591888	-0.0150728	0.00194615	9.6e-15
rs10132280	14	25928179	STXBP6	C	A	0.698004	0.0162593	0.00210069	9.9e-15
rs1320903	3	131758077	CPNE4	G	A	0.680836	-0.0158846	0.00205867	1.2e-14
rs10423928	19	46182304	GIPR	T	A	0.80618	0.0187059	0.00242362	1.2e-14
rs17024258	1	110147321	GNAT2	C	T	0.974128	-0.0465101	0.00604591	1.4e-14
rs55742087	3	185830488	DGKG	C	T	0.814697	0.0189962	0.00247061	1.5e-14
rs62477735	7	75137097	POM121C	A	G	0.577459	0.014902	0.00194956	2.1e-14
rs1652376	18	21109466	NPC1	G	T	0.538172	0.0146717	0.00192678	2.6e-14
rs9317002	13	59175727	PCDH17	C	A	0.486133	-0.014688	0.00193306	3e-14
rs1412239	9	28425515	LINGO2	C	G	0.678123	-0.01546	0.00204677	4.2e-14
rs9901404	17	21213782	MAP2K3	A	G	0.472684	0.0155025	0.00208654	1.1e-13
rs8008910	14	79944099	NRXN3	G	A	0.777645	-0.0169668	0.00231444	2.3e-13
rs12923231	16	69572892	NFAT5	C	T	0.590018	0.0141876	0.00195449	3.9e-13
rs4477562	13	54104968	OLFM4	C	T	0.870863	-0.0206719	0.00288645	8e-13
rs12140153	1	62579891	INADL	G	T	0.905264	0.0238165	0.0033476	1.1e-12
rs4840941	8	8216986	SGK223	A	G	0.469723	-0.0136679	0.00194489	2.1e-12
rs181106785	18	58091681	MC4R	T	C	0.974609	0.0445804	0.00635281	2.3e-12
rs11780420	8	11446421	BLK	G	A	0.41539	0.013585	0.00195456	3.6e-12
rs2143975	14	33297398	AKAP6	C	G	0.466424	0.0133881	0.00193561	4.6e-12
rs13405033	2	113994595	PAX8	C	T	0.845882	-0.0183218	0.00265897	5.6e-12
rs1296328	4	137083193	PCDH18	A	C	0.440379	0.013313	0.0019411	7e-12
rs6054427	20	6635266	BMP2	G	A	0.378433	-0.0135725	0.00198908	8.9e-12
rs13066686	3	94075026	NSUN3	C	A	0.594046	0.0132647	0.00195767	1.2e-11
rs9320823	6	98429337	MMS22L	T	C	0.396931	-0.0132728	0.00196194	1.3e-11
rs1861410	2	58933591	FANCL	C	T	0.445596	0.0130573	0.00193511	1.5e-11
rs375636453	1	46324567	MAST2	T	A	0.958748	0.0326246	0.0048546	1.8e-11
rs7940691	11	65640906	EFEMP2	C	T	0.36113	0.0134052	0.00199441	1.8e-11
rs4898556	14	47299082	MDGA2	A	C	0.491805	0.0128947	0.00192001	1.9e-11
rs9788550	14	29681138	PRKD1	G	C	0.753278	0.0149898	0.00223434	2e-11
rs1887197	14	94187832	PRIMA1	C	T	0.346668	-0.0136529	0.00204297	2.3e-11
rs935166	2	26949366	KCNK3	G	A	0.492924	0.0127958	0.00191695	2.5e-11
rs4755726	11	43642130	HSD17B12	T	G	0.310196	0.0138489	0.00207554	2.5e-11
rs1451077	2	147901207	ACVR2A	G	A	0.414407	0.012968	0.00194606	2.7e-11
rs72674843	8	95533000	KIAA1429	T	C	0.760918	0.0149869	0.00225177	2.8e-11
rs12149660	16	70309237	AARS	G	A	0.885019	0.0200898	0.00302327	3e-11
rs894000	3	183536063	MAP6D1	T	C	0.372132	0.0131566	0.00198821	3.7e-11
rs2307111	5	75003678	POC5	T	C	0.604888	0.0129985	0.00196472	3.7e-11
rs2918217	3	115546380	LSAMP	C	T	0.8593	-0.0182235	0.00278109	5.7e-11
rs9277992	6	33312455	DAXX	G	A	0.810303	-0.0160305	0.00245673	6.8e-11
rs11150745	17	78757626	RPTOR	A	G	0.68261	0.0134599	0.00206252	6.8e-11
rs9522279	13	112221296	RP11-65D24.2	C	T	0.576583	-0.012687	0.00194739	7.3e-11
rs9469899	6	34793124	UHRF1BP1	G	A	0.640453	-0.0129955	0.00200003	8.2e-11
rs10883026	10	99793865	CRTAC1	C	T	0.479175	0.0125097	0.00193565	1e-10
rs3923783	17	1843189	RTN4RL1	C	A	0.815451	0.0159843	0.00247377	1e-10
rs73875019	3	131521276	CPNE4	T	A	0.883333	0.0194613	0.00301306	1.1e-10
rs55782528	3	85893825	CADM2	C	A	0.646282	0.0129023	0.00200476	1.2e-10
rs8192675	3	170724883	SLC2A2	T	C	0.711835	-0.0135129	0.00211474	1.7e-10
rs9329197	8	9259568	TNKS	A	T	0.380418	0.0128475	0.00201335	1.8e-10
rs3762444	1	2427712	PLCH2	C	T	0.545532	0.0123275	0.00193979	2.1e-10
rs6970803	7	113005734	TSRM	G	T	0.629759	-0.0128215	0.00202267	2.3e-10
rs6096886	20	50951298	ZFP64	A	G	0.809688	0.0155007	0.00244715	2.4e-10
rs2181375	1	96940119	PTBP2	A	G	0.403399	-0.0123305	0.00195121	2.6e-10
rs217669	14	62360075	SYT16	T	C	0.728012	-0.0135655	0.00215989	3.4e-10
rs3750310	8	10283426	MSRA	G	A	0.487655	0.0120546	0.00192271	3.6e-10
rs2336558	3	52886240	TMEM110	C	T	0.383956	0.0122968	0.00196423	3.8e-10
rs9471333	6	40362023	LRFN2	C	T	0.447184	0.0120522	0.00192522	3.8e-10
rs6962280	7	44788657	ZMIZ2	A	G	0.442377	-0.0121406	0.00193843	3.8e-10
rs7308188	12	103701537	C12orf42	T	C	0.745359	0.0136658	0.0022008	5.3e-10
rs147730268	12	123024476	KNTC1	G	T	0.913273	0.0215819	0.00348793	6.1e-10
rs800526	8	116845729	TRPS1	A	C	0.223183	-0.014195	0.00230294	7.1e-10
rs6069625	20	54747469	MC3R	A	G	0.726408	0.0134094	0.00217583	7.1e-10
rs7619139	3	25110415	RARB	T	A	0.410674	-0.0119605	0.00195334	9.2e-10
rs62457529	7	32349219	PDE1C	A	G	0.891175	-0.0188372	0.00307832	9.4e-10
rs117597828	10	102416055	PAX2	C	T	0.782342	-0.0142523	0.00233372	1e-09
rs62261477	3	48779421	IP6K2	G	C	0.917916	-0.021311	0.00350018	1.1e-09
rs11631651	15	73646487	HCN4	A	C	0.927041	0.0224761	0.00370504	1.3e-09
rs2260051	6	31591918	PRRC2A	A	T	0.439011	-0.0116737	0.00192902	1.4e-09
rs1990573	16	9713688	RP11-297M9.1	A	G	0.306499	-0.0125459	0.00208178	1.7e-09
rs11208779	1	66417145	PDE4B	G	C	0.471079	-0.01154	0.0019202	1.9e-09
rs3552	2	69698158	AAK1	G	A	0.458141	-0.0115186	0.00192171	2e-09
rs190043078	4	25377811	ANAPC4	A	C	0.769093	0.0139933	0.00233543	2.1e-09
rs58243949	18	52509833	RAB27B	C	T	0.767187	-0.0136188	0.0022792	2.3e-09
rs2591496	5	170516965	RANBP17	G	A	0.270157	-0.0128877	0.00216054	2.4e-09
rs35732620	8	73445881	KCNB2	G	T	0.425255	0.0115809	0.0019452	2.6e-09
rs1222216	11	30346052	ARL14EP	C	T	0.773331	0.0136223	0.00228865	2.6e-09
rs2125232	1	243759210	AKT3	C	T	0.318088	0.012243	0.00205849	2.7e-09
rs1568488	3	153657951	ARHGEF26	G	C	0.405308	-0.01169	0.00196599	2.7e-09
rs9861443	3	88196211	CGGBP1	A	C	0.284775	-0.0127066	0.00213714	2.8e-09
rs57488047	15	79403002	RASGRF1	T	C	0.532046	0.0115127	0.001941	3e-09
rs9478671	6	155987825	NOX3	A	G	0.789465	-0.0139941	0.00236188	3.1e-09
rs17421586	22	40591312	TNRC6B	T	A	0.660063	0.0119847	0.00202795	3.4e-09
rs1888206	9	16735406	BNC2	A	C	0.720778	-0.0131312	0.00222501	3.6e-09
rs1459843	5	95867223	CAST	C	A	0.392366	0.0115397	0.00196345	4.2e-09
rs8112818	19	18812785	CRTC1	A	G	0.600634	0.0115319	0.00196753	4.6e-09
rs185575325	10	104665997	AS3MT	C	G	0.925516	-0.0213876	0.00367335	5.8e-09
rs9977825	21	46494995	ADARB1	T	C	0.360821	0.0116791	0.00200559	5.8e-09
rs2537860	4	55484718	KIT	A	C	0.436875	0.0113708	0.00195512	6e-09
rs4027773	10	16751164	RSU1	G	T	0.359877	-0.0116656	0.00200734	6.2e-09
rs11079849	17	47090785	IGF2BP1	C	T	0.672005	0.0118925	0.00204809	6.4e-09
rs1284373	1	33355923	HPCA	C	T	0.801176	0.0138811	0.00239569	6.9e-09
rs1167311	1	49996959	AGBL4	G	A	0.319262	0.0120025	0.00207277	7e-09
rs11619722	13	27998600	GTF3A	T	C	0.699176	0.0121375	0.00209665	7.1e-09
rs8054079	16	19975407	GPR139	C	T	0.859577	0.0160916	0.00279735	8.8e-09
rs74621225	6	97804399	MMS22L	A	G	0.865845	0.0162566	0.00282678	8.9e-09
rs72867447	11	13301875	ARNTL	C	G	0.428299	-0.0111135	0.00193613	9.5e-09
rs111946117	1	1590291	CDK11B	C	G	0.736996	0.0125361	0.00219246	1.1e-08
rs7983454	13	111850539	ARHGEF7	T	C	0.476725	0.010963	0.00192203	1.2e-08
rs12941009	17	34961051	MRM1	C	T	0.597899	0.0112482	0.00197508	1.2e-08
rs17064653	3	61205741	FHIT	T	A	0.780356	0.0131733	0.00231692	1.3e-08
rs76895963	12	4384844	CCND2	T	G	0.979262	-0.0421932	0.00741682	1.3e-08
rs34052145	1	38824262	POU3F1	A	G	0.647338	-0.0114425	0.00201656	1.4e-08
rs566862115	2	198894544	PLCL1	T	C	0.950603	0.0288965	0.00510489	1.5e-08
rs61789562	3	135926784	MSL2	T	C	0.882131	0.0167865	0.00296621	1.5e-08
rs11708540	3	70593081	FOXP1	G	A	0.842895	-0.0149659	0.00264764	1.6e-08
rs8008772	14	88321884	GALC	A	T	0.749831	-0.0125701	0.00222668	1.6e-08
rs12666574	7	26526960	KIAA0087	G	A	0.326829	-0.011583	0.00205239	1.7e-08
rs7827210	8	30871656	PURG	G	A	0.603592	-0.0110992	0.00196644	1.7e-08
rs7581907	2	205385454	PARD3B	A	G	0.127168	0.0162375	0.00289543	2e-08
rs12538826	7	99030228	PTCD1	T	C	0.884989	0.0168625	0.00300495	2e-08
rs17145600	7	73994733	GTF2IRD1	C	T	0.949247	-0.0245046	0.00436953	2e-08
rs61954177	13	40787036	AL133318.1	G	C	0.673076	-0.0115225	0.00205217	2e-08
rs10236214	7	150668070	KCNH2	C	T	0.357514	-0.011281	0.00201192	2.1e-08
rs72652703	8	67209548	CRH	T	C	0.745013	0.0123802	0.00221076	2.1e-08
rs10935143	3	134665159	EPHB1	G	A	0.551479	0.0107967	0.00192903	2.2e-08
rs28881778	13	33177568	PDS5B	T	C	0.633251	0.0112006	0.00200076	2.2e-08
rs7232171	18	31251221	ASXL3	G	T	0.417747	-0.0108821	0.00194602	2.2e-08
rs1812736	8	76299138	HNF4G	G	A	0.173741	-0.0142297	0.00254572	2.3e-08
rs61813324	1	156049877	MEX3A	C	T	0.864038	-0.0158125	0.00283289	2.4e-08
rs4759228	12	56508409	PA2G4	G	C	0.703395	0.0117325	0.00210613	2.5e-08
rs2238435	16	4014282	ADCY9	C	G	0.38597	-0.0110063	0.00197462	2.5e-08
rs6436661	2	228056670	COL4A3	C	T	0.113215	-0.0184186	0.00330969	2.6e-08
rs34714518	6	163080778	PARK2	G	A	0.876832	0.0162691	0.00292213	2.6e-08
rs10828247	10	21822856	MLLT10	A	G	0.656904	-0.0112382	0.00202227	2.7e-08
rs4962671	10	126305434	LHPP	T	C	0.531657	0.0107379	0.00193174	2.7e-08
rs6753397	2	105466651	POU3F3	C	T	0.725178	-0.0119792	0.0021619	3e-08
rs10898317	11	84613479	DLG2	C	T	0.487356	0.0106527	0.00192212	3e-08
rs396354	2	86850022	CHMP3	T	C	0.284513	0.0117717	0.00212711	3.1e-08
rs9379829	6	26172219	HIST1H2BD	C	T	0.7823	0.0128604	0.00232369	3.1e-08
rs10810413	9	15632205	CCDC171	G	A	0.625617	0.0114085	0.00206158	3.1e-08
rs11616073	12	54644572	CBX5	T	G	0.590424	0.0107847	0.00194878	3.1e-08
rs984225	1	119504284	TBX15	G	A	0.389371	0.0108351	0.00196328	3.4e-08
rs13128760	4	18345588	LCORL	C	G	0.707041	-0.0116187	0.00211107	3.7e-08
rs6490030	12	116106755	MED13L	C	A	0.62602	-0.010953	0.00199126	3.8e-08
rs10131761	14	40752651	FBXO33	T	A	0.811592	0.0135109	0.00246038	4e-08
rs10824218	10	76421216	ADK	A	T	0.563347	0.0106455	0.00194882	4.7e-08
rs55726687	12	991306	WNK1	G	A	0.791592	-0.0128872	0.00235856	4.7e-08
rs61992671	14	101531854	AL117190.3	A	G	0.50787	0.0109576	0.00200831	4.9e-08

## Sheet: Table S9
Supplementary Table 9: Genome-wide association study results for early life body size in the UK Biobank (with additional adjustment for month of birth)
SNP - single nucleotide polymorphism identifier, Beta - effect estimate coefficient for SNP on body size, SE- standard error of the effect estimate, P - corresponding p -value
SNP	Chromosome	Base position	Closest gene	Effect allele	Other allele	Effect allele frequency	Beta	Standard Error	P
rs1421085	16	53800954	FTO	T	C	0.596552	-0.0473859	0.00142731	1.1e-241
rs543874	1	177889480	SEC16B	A	G	0.794752	-0.0470912	0.00173201	8.8e-163
rs10182458	2	25150641	ADCY3	A	G	0.513877	-0.035916	0.00139959	3.1e-145
rs62106258	2	417167	FAM150B	T	C	0.951459	0.080258	0.00325353	2.4e-134
rs12992672	2	632592	TMEM18	G	A	0.171864	-0.0433211	0.00185218	5.5e-121
rs7132908	12	50263148	FAIM2	G	A	0.615537	-0.0312612	0.00144002	1.7e-104
rs663129	18	57838401	MC4R	G	A	0.766595	-0.0332603	0.00165548	8.8e-90
rs12042908	1	74997762	FPGT-TNNI3K	A	G	0.437703	0.0274639	0.00141114	2.3e-84
rs12042908	1	74997762	TNNI3K	A	G	0.437703	0.0274639	0.00141114	2.3e-84
rs12641981	4	45179883	GNPDA2	C	T	0.565002	-0.0221856	0.00141516	2.2e-55
rs55880046	16	19941557	GPRC5B	T	G	0.857664	0.0298592	0.00200506	3.7e-50
rs115319174	2	207066474	GPR1	G	C	0.942407	-0.0423001	0.00303582	4e-44
rs3798519	6	50788778	TFAP2B	A	C	0.820086	-0.0249912	0.00182368	9.7e-43
rs11209943	1	72750500	NEGR1	A	G	0.396432	-0.0183324	0.00142764	9.7e-38
rs8030456	15	68076856	MAP2K5	C	T	0.773633	0.0213234	0.00167055	2.6e-37
rs35918296	8	76862208	HNF4G	C	T	0.586164	0.0166279	0.00142396	1.7e-31
rs2238435	16	4014282	ADCY9	C	G	0.386247	-0.0164841	0.00144201	2.9e-30
rs7550711	1	110082886	GPR61	C	T	0.973981	-0.0484762	0.00441208	4.4e-28
rs4744246	9	96254464	FAM120A	A	G	0.656346	-0.0157518	0.00147886	1.7e-26
rs34260097	6	100727703	SIM1	T	G	0.776056	-0.0178199	0.00167851	2.5e-26
rs12798028	11	47604639	NDUFS3	C	T	0.591453	-0.0145789	0.00142175	1.1e-24
rs56133711	11	27723334	BDNF	G	A	0.7406	-0.016226	0.00159844	3.3e-24
rs12110721	6	55190480	GFRAL	G	A	0.825618	-0.0189304	0.00189373	1.6e-23
rs3810291	19	47569003	ZC3H4	G	A	0.324953	-0.0147598	0.00149533	5.6e-23
rs12429545	13	54102206	OLFM4	G	A	0.870646	-0.0206274	0.00210597	1.2e-22
rs1933437	13	28624294	FLT3	G	A	0.374865	0.0141194	0.00144563	1.6e-22
rs113728099	18	58157767	MC4R	G	A	0.975264	0.0439079	0.00454359	4.3e-22
rs7377083	4	102708997	BANK1	C	A	0.568979	-0.013716	0.00142534	6.4e-22
rs62037365	16	28868962	SH2B1	C	G	0.601978	-0.013698	0.00143014	9.9e-22
rs7719067	5	153538241	MFAP3	A	G	0.427582	0.0134965	0.00141391	1.4e-21
rs9265968	6	31315663	HLA-B	A	T	0.866272	-0.0201199	0.00210963	1.5e-21
rs7239114	18	45921214	ZBTB7C	G	A	0.458349	-0.0134876	0.00141723	1.8e-21
rs1775255	6	51243035	PKHD1	G	T	0.523411	-0.0133343	0.00140502	2.3e-21
rs75001243	7	93216002	GNGT1	C	T	0.640117	-0.0137392	0.00145963	4.8e-21
rs9260164	6	29911684	HLA-A	C	T	0.737668	-0.0151448	0.00161422	6.5e-21
rs61978655	14	30491807	PRKD1	G	A	0.961364	-0.033958	0.00364734	1.3e-20
rs16996644	20	15813475	MACROD2	C	G	0.873026	-0.0193484	0.00211031	4.8e-20
rs7084503	10	2666859	PFKP	T	C	0.491843	0.0128811	0.0014078	5.7e-20
rs4688359	3	61198880	FHIT	C	T	0.626072	0.0130228	0.00144862	2.5e-19
rs9291816	5	63932508	RGS7BP	C	T	0.676351	0.0134228	0.00149771	3.2e-19
rs12140153	1	62579891	INADL	G	T	0.905761	0.0218143	0.00245448	6.2e-19
rs7355953	3	85792137	CADM2	T	C	0.784962	-0.0151808	0.00170925	6.6e-19
rs7958241	12	49509262	LMBR1L	A	G	0.656021	-0.0130763	0.00147559	7.9e-19
rs2767486	1	65991203	LEPR	A	G	0.797514	-0.0153791	0.00174285	1.1e-18
rs35162296	6	26318262	HIST1H4H	C	T	0.894147	-0.020031	0.00227175	1.2e-18
rs41310284	10	102447647	PAX2	C	A	0.898985	0.0205882	0.00234105	1.4e-18
rs1384660	2	142299735	LRP1B	G	A	0.814942	0.0157939	0.00180243	1.9e-18
rs3131336	6	28831611	TRIM27	C	T	0.882895	-0.0190496	0.00217718	2.1e-18
rs34196306	6	27425644	ZNF184	G	C	0.893449	-0.019962	0.00228684	2.6e-18
rs3129942	6	32338283	C6orf10	G	T	0.742436	-0.0139298	0.00159838	2.9e-18
rs2303384	11	65640204	EFEMP2	C	T	0.359636	0.0126783	0.00145724	3.3e-18
rs9603697	13	40783323	AL133318.1	C	T	0.673168	-0.0129432	0.00149578	5e-18
rs200744777	20	6609610	BMP2	T	G	0.561375	-0.0121414	0.00142158	1.3e-17
rs13047416	21	40309436	ETS2	C	G	0.622962	0.0123762	0.00145063	1.4e-17
rs6001872	22	40703245	TNRC6B	A	G	0.65069	0.0125519	0.0014723	1.5e-17
rs13254613	8	64804804	YTHDF3	A	C	0.654054	-0.0125636	0.00147493	1.6e-17
rs2594994	3	11339960	ATG7	T	A	0.178094	0.0154935	0.00183004	2.5e-17
rs796915	6	154304628	OPRM1	C	G	0.305175	-0.0128931	0.00152331	2.6e-17
rs55726687	12	991306	WNK1	G	A	0.79024	-0.0145374	0.00171837	2.7e-17
rs1333010	13	66205228	PCDH9	G	A	0.389639	0.0120542	0.00143818	5.2e-17
rs4432271	16	20245283	GP2	C	T	0.131408	-0.0174978	0.00210753	1e-16
rs78444298	1	184672098	EDEM3	G	A	0.980505	0.0420029	0.00509728	1.7e-16
rs9538141	13	59178258	PCDH17	G	A	0.486394	-0.0115923	0.00141182	2.2e-16
rs117903946	16	67449639	ZDHHC1	G	A	0.967498	-0.0322423	0.003949	3.2e-16
rs1576655	13	79587841	RBM26	A	C	0.404079	-0.0118531	0.00145786	4.3e-16
rs11215403	11	115058585	CADM1	G	A	0.757269	0.0132511	0.00163429	5.1e-16
rs59714050	3	141267294	RASA2	T	A	0.933673	-0.0228199	0.00281485	5.2e-16
rs72819571	17	2170501	SMG6	G	T	0.652316	0.0118772	0.0014708	6.7e-16
rs7656673	4	30840331	PCDH7	A	G	0.599358	-0.0115396	0.00142921	6.8e-16
rs11150745	17	78757626	RPTOR	A	G	0.68227	0.0121632	0.00150724	7e-16
rs2207894	20	54387343	CBLN4	C	T	0.808677	0.0143441	0.00178112	8e-16
rs11642090	16	81730582	CMIP	T	C	0.626428	-0.0117252	0.00145879	9.2e-16
rs788858	4	82138300	PRKG2	A	G	0.706844	0.0123153	0.00154337	1.5e-15
rs72755233	15	100692953	ADAMTS17	G	A	0.888558	-0.0176469	0.00222453	2.1e-15
rs818898	9	6970806	KDM4C	A	G	0.31586	0.0120555	0.00152234	2.4e-15
rs2409743	8	11070360	XKR6	C	G	0.503174	0.0110663	0.00140249	3e-15
rs12713889	2	77225361	LRRTM4	T	C	0.670052	0.0116923	0.00148689	3.7e-15
rs2722406	7	24306762	NPY	C	T	0.715873	-0.0121843	0.00155476	4.6e-15
rs2735556	3	88105360	CGGBP1	T	C	0.885665	0.0172019	0.00219664	4.8e-15
rs13256357	8	9979535	MSRA	C	T	0.798517	-0.0136536	0.00175085	6.3e-15
rs10796828	11	69490346	ORAOV1	T	G	0.365603	-0.0113349	0.00145631	7.1e-15
rs2187642	12	11855624	ETV6	A	C	0.37581	-0.011155	0.00144452	1.1e-14
rs12606230	18	52492252	RAB27B	T	C	0.766455	-0.0127526	0.00165794	1.5e-14
rs6449532	5	60715446	ZSWIM6	C	T	0.63966	0.0110529	0.0014571	3.3e-14
rs1013737	18	937050	ADCYAP1	G	C	0.506779	-0.0106427	0.00140313	3.3e-14
rs10896348	11	68357368	PPP6R3	T	C	0.723747	0.0118588	0.00156399	3.4e-14
rs17399739	10	87490850	GRID1	A	G	0.931102	-0.0209712	0.0027706	3.8e-14
rs17637472	17	47461433	RP11-81K2.1	G	A	0.601401	-0.010909	0.00144363	4.1e-14
rs71231793	7	76682610	UPK3B	T	C	0.841645	-0.0153981	0.00204201	4.7e-14
rs1199333	3	138091701	MRAS	G	T	0.184152	0.0135345	0.00180297	6.1e-14
rs2034963	3	48170802	CDC25A	G	C	0.35132	0.0110936	0.00147955	6.5e-14
rs39862	5	66185151	MAST4	T	C	0.717446	0.0116463	0.00155705	7.4e-14
rs1865719	14	79923667	NRXN3	A	G	0.367072	-0.0109002	0.00146053	8.4e-14
rs11777719	8	8581038	CLDN23	A	G	0.715936	-0.011653	0.00156172	8.5e-14
rs1342831	6	54096151	MLIP	T	C	0.942918	-0.0224973	0.00301586	8.7e-14
rs7989098	13	27925496	GTF3A	T	C	0.258487	-0.0120968	0.00162621	1e-13
rs7989098	13	27925496	GTF3A	T	C	0.258487	-0.0120968	0.00162621	1e-13
rs11525873	7	138817193	TTC26	T	C	0.902215	0.0174305	0.00236292	1.6e-13
rs117911387	9	130446836	STXBP1	G	A	0.953645	-0.0245837	0.0033306	1.6e-13
rs2229330	1	6649228	ZBTB48	T	G	0.92759	-0.0197644	0.00269415	2.2e-13
rs9438393	1	205782718	SLC41A1	A	G	0.585662	0.0103602	0.00142153	3.1e-13
rs200801362	6	31555480	LST1	T	C	0.839907	-0.0188503	0.00259503	3.8e-13
rs7161424	14	33309274	AKAP6	G	A	0.520764	-0.0102644	0.00141767	4.5e-13
rs116399833	19	18502374	LRRC25	C	A	0.77367	-0.0123406	0.00170532	4.6e-13
rs754635	3	42305131	CCK	C	G	0.113398	-0.0159112	0.00220628	5.5e-13
rs1935354	9	27822531	LINGO2	T	C	0.51711	-0.0101328	0.00140539	5.6e-13
rs2275241	9	129370576	LMX1B	G	A	0.628088	-0.0104243	0.00144901	6.3e-13
rs12214497	6	10015908	OFCC1	G	T	0.654505	0.0105085	0.00147294	9.7e-13
rs630602	1	54728864	SSBP3	G	C	0.393414	-0.0101746	0.00143972	1.6e-12
rs7306710	12	66376091	HMGA2	T	C	0.47969	0.00996155	0.00141048	1.6e-12
rs78607331	12	57648644	R3HDM2	C	T	0.955251	-0.0238858	0.00338447	1.7e-12
rs78607331	12	57648644	RP11-123K3.4	C	T	0.955251	-0.0238858	0.00338447	1.7e-12
rs4889630	16	30877544	BCL7C	T	C	0.19996	0.0123248	0.00175011	1.9e-12
rs7606059	2	188152749	CALCRL	T	C	0.335053	-0.0104987	0.00149573	2.2e-12
rs77960	5	103964585	NUDT12	G	A	0.671971	0.0104759	0.00149259	2.2e-12
rs7305424	12	118399491	KSR2	A	T	0.657832	-0.0104024	0.00148311	2.3e-12
rs61937656	12	39483502	CPNE8	G	A	0.773702	0.0117312	0.00167808	2.7e-12
rs73422097	6	41727740	PGC	A	G	0.698774	-0.0106329	0.00152465	3.1e-12
rs957512	9	120405705	TLR4	T	C	0.669786	0.0103274	0.0014938	4.7e-12
rs1452991	6	141473363	NMBR	G	A	0.627782	-0.0100544	0.00145809	5.4e-12
rs7619139	3	25110415	RARB	T	A	0.411293	-0.00980824	0.00142669	6.2e-12
rs10790809	11	126372550	KIRREL3	A	G	0.44025	-0.00966457	0.00141001	7.2e-12
rs355748	3	153964496	ARHGEF26	G	T	0.62244	-0.00992628	0.00144886	7.3e-12
rs7012648	8	28091482	ELP3	G	A	0.414981	-0.00973898	0.00142575	8.4e-12
rs947088	20	17171373	PCSK2	G	T	0.282112	-0.0106403	0.0015617	9.5e-12
rs72675820	4	130746149	C4orf33	A	C	0.357101	0.009938	0.00146064	1e-11
rs836179	12	50503082	GPD1	A	G	0.630603	0.00983503	0.00145102	1.2e-11
rs7625768	3	131774642	CPNE4	G	A	0.682031	-0.0101882	0.00150607	1.3e-11
rs3817428	15	89415247	ACAN	C	G	0.735103	-0.0107532	0.00158826	1.3e-11
rs11205303	1	149906413	MTMR11	T	C	0.593282	0.00959504	0.00142525	1.7e-11
rs62425398	6	166416028	PDE10A	C	A	0.893663	-0.0153325	0.00228405	1.9e-11
rs601338	19	49206674	FUT2	G	A	0.49204	0.00937556	0.00139988	2.1e-11
rs112898427	2	67561335	ETAA1	C	T	0.299591	0.0103291	0.00154959	2.6e-11
rs146910503	2	25446473	DNMT3A	G	A	0.978757	0.0334637	0.00502502	2.7e-11
rs6979832	7	127856276	LEP	A	G	0.503006	-0.00938812	0.00140943	2.7e-11
rs7808296	7	103127620	RELN	C	T	0.684557	-0.0100387	0.00150798	2.8e-11
rs661878	11	29188691	METTL15	A	G	0.866936	0.0137266	0.00206137	2.8e-11
rs1800437	19	46181392	GIPR	G	C	0.80578	0.0117602	0.00176856	2.9e-11
rs7759938	6	105378954	LIN28B	C	T	0.321912	-0.00994913	0.00149939	3.2e-11
rs7237444	18	39468982	PIK3C3	G	A	0.327748	0.0100816	0.00152132	3.4e-11
rs824207	15	24007729	NDN	A	G	0.465213	-0.00928998	0.00140394	3.7e-11
rs7162542	15	84514290	ADAMTSL3	C	G	0.442849	0.00932825	0.00141064	3.8e-11
rs4074404	1	187683956	PLA2G4A	T	A	0.840611	-0.0126796	0.00192281	4.3e-11
rs2970356	15	90623540	ZNF710	C	G	0.679324	-0.0104353	0.00158448	4.5e-11
rs1422067	5	77424836	AP3B1	C	T	0.762745	0.0108312	0.00164516	4.6e-11
rs12045879	1	15817090	CELA2B	C	T	0.686864	0.00988742	0.00150645	5.3e-11
rs9299	17	46669430	HOXB3	C	T	0.343455	-0.00959927	0.00147345	7.3e-11
rs9299	17	46669430	HOXB5	C	T	0.343455	-0.00959927	0.00147345	7.3e-11
rs1808579	18	21104888	C18orf8	C	T	0.517857	0.00913203	0.00140361	7.7e-11
rs1808579	18	21104888	NPC1	C	T	0.517857	0.00913203	0.00140361	7.7e-11
rs9366803	6	32621132	HLA-DQB1	T	C	0.683074	-0.010776	0.00167134	1.1e-10
rs10095724	8	53739232	RB1CC1	G	A	0.637545	0.00938105	0.0014609	1.4e-10
rs7020564	9	109670016	ZNF462	A	T	0.702174	0.00997181	0.00155313	1.4e-10
rs28629903	12	122497001	BCL7A	T	C	0.435592	0.00907014	0.00141557	1.5e-10
rs7536458	1	118864602	SPAG17	T	G	0.737635	-0.0101349	0.0015886	1.8e-10
rs8048855	16	24830839	TNRC6A	G	T	0.199337	0.0112625	0.00176853	1.9e-10
rs4572029	10	70889053	VPS26A	A	G	0.794818	0.0111276	0.00174963	2e-10
rs34517439	1	78450517	DNAJB4	C	A	0.87821	-0.0137423	0.00216441	2.2e-10
rs34517439	1	78450517	GIPC2	C	A	0.87821	-0.0137423	0.00216441	2.2e-10
rs62175963	2	161339964	RBMS1	T	C	0.576706	0.00897371	0.00141452	2.2e-10
rs4958568	5	152016093	NMUR2	G	A	0.72267	0.00994242	0.00156692	2.2e-10
rs2246623	17	74084449	EXOC7	C	T	0.553108	0.00894629	0.00141015	2.2e-10
rs8096658	18	77156537	NFATC1	C	G	0.512551	0.0089942	0.00141862	2.3e-10
rs2141004	2	6194359	DKFZP761K2322	A	C	0.735808	0.010043	0.00158813	2.6e-10
rs918472	5	170738836	TLX3	G	A	0.283869	-0.00986276	0.00155977	2.6e-10
rs35588936	1	155950963	ARHGEF2	C	T	0.935497	0.0180623	0.00286715	3e-10
rs10133279	14	82702712	SEL1L	C	T	0.558438	-0.00894625	0.00142037	3e-10
rs77976727	8	4300554	CSMD1	C	T	0.906093	-0.0151579	0.00240898	3.1e-10
rs9922288	16	24550930	RBBP6	A	G	0.235517	0.0104987	0.00167245	3.4e-10
rs2629881	3	59778271	FHIT	C	T	0.22119	-0.0106221	0.00169235	3.5e-10
rs78907487	22	22151939	MAPK1	A	C	0.852214	-0.0123582	0.00197668	4.1e-10
rs10503246	8	4130363	CSMD1	A	G	0.708124	-0.00966485	0.00154958	4.5e-10
rs4985555	16	70690166	IL34	A	G	0.501462	0.00873383	0.00140141	4.6e-10
rs35926495	3	50255663	GNAI2	C	T	0.623257	-0.00905486	0.00145438	4.8e-10
rs262338	7	103417134	RELN	G	T	0.547323	-0.0088107	0.00141551	4.8e-10
rs7753558	6	117523471	VGLL2	C	A	0.36595	0.00909179	0.00146249	5.1e-10
rs435775	6	97237609	GPR63	A	G	0.252094	-0.0100337	0.00161534	5.2e-10
rs7951870	11	46373311	DGKZ	T	C	0.829486	-0.0115552	0.00186101	5.3e-10
rs35189091	4	137147696	PCDH18	A	G	0.627856	0.00900063	0.00145063	5.5e-10
rs6783281	3	84791851	CADM2	A	G	0.708451	-0.0095482	0.00154072	5.7e-10
rs1552759	12	99640557	ANKS1B	T	C	0.343693	0.00916326	0.00148225	6.3e-10
rs2356864	1	50839740	DMRTA2	G	A	0.479203	-0.00859803	0.00139942	8e-10
rs7522014	1	66551759	PDE4B	A	G	0.672558	0.00933798	0.00151974	8e-10
rs3810304	19	30861683	ZNF536	A	G	0.22577	0.0102942	0.00167796	8.5e-10
rs34811474	4	25408838	ANAPC4	G	A	0.76914	0.0101915	0.00166266	8.8e-10
rs212517	1	21577159	ECE1	T	A	0.398321	0.00877032	0.00143113	8.9e-10
rs62134189	2	45046339	CAMKMT	A	G	0.896658	0.0141902	0.00232451	1e-09
rs2115885	5	87598818	TMEM161B	G	A	0.791515	0.0105899	0.00173398	1e-09
rs62621197	19	8670147	ADAMTS10	C	T	0.962835	-0.023491	0.00384761	1e-09
rs2307111	5	75003678	POC5	T	C	0.604907	0.00873564	0.00143338	1.1e-09
rs3936511	5	55860781	AC022431.2	A	G	0.808037	0.0108282	0.00177718	1.1e-09
rs10234366	7	46743746	AC011294.3	G	A	0.895237	-0.0139555	0.00229179	1.1e-09
rs4808961	19	19577215	GATAD2A	C	G	0.633254	0.00887024	0.00145837	1.2e-09
rs117455294	20	57427951	GNAS	C	A	0.948721	0.0193066	0.00317254	1.2e-09
rs4267058	11	28645584	METTL15	T	C	0.626467	0.00877534	0.00144625	1.3e-09
rs3013431	1	113242488	MOV10	C	T	0.388477	0.00868953	0.00143461	1.4e-09
rs2867116	2	682363	TMEM18	C	A	0.860357	-0.0122773	0.00202786	1.4e-09
rs75387636	10	120278394	PRLHR	G	A	0.958457	-0.0212245	0.00350972	1.5e-09
rs2281148	20	36433288	CTNNBL1	T	C	0.749285	-0.00978511	0.00161906	1.5e-09
rs1852006	7	77829768	MAGI2	G	A	0.64299	0.00879596	0.00146116	1.7e-09
rs10962279	9	16103030	CCDC171	T	C	0.781672	-0.0102014	0.00169445	1.7e-09
rs12817542	12	103736499	C12orf42	C	T	0.939168	-0.0176477	0.00292724	1.7e-09
rs2902142	2	58849805	FANCL	C	T	0.625064	0.00869839	0.00144586	1.8e-09
rs10860295	12	98542699	RP11-181C3.1	T	C	0.55235	-0.00848341	0.00141026	1.8e-09
rs6940215	6	34706358	SNRPC	G	A	0.701684	-0.00919131	0.00153324	2e-09
rs10498713	6	22729300	HDGFL1	G	T	0.850669	-0.011764	0.00196494	2.1e-09
rs7814267	8	5545084	CSMD1	A	G	0.81462	-0.0109102	0.00182648	2.3e-09
rs146980124	17	44627649	ARL17A	A	C	0.383726	0.0102212	0.00172477	3.1e-09
rs146980124	17	44627649	LRRC37A2	A	C	0.383726	0.0102212	0.00172477	3.1e-09
rs8117463	20	17231063	PCSK2	G	A	0.675262	0.00886383	0.00149881	3.3e-09
rs10953577	7	108263540	DNAJB9	T	C	0.623364	-0.00855375	0.00144694	3.4e-09
rs67603370	17	7524504	SHBG	G	A	0.921665	-0.0158649	0.00268419	3.4e-09
rs12748436	1	177761109	SEC16B	C	G	0.9237	-0.0155978	0.00264188	3.5e-09
rs11891707	2	207120604	ZDBF2	T	C	0.864826	0.0121368	0.00205422	3.5e-09
rs4723263	7	33194826	BBS9	G	C	0.566915	-0.00834008	0.00141268	3.6e-09
rs7123283	11	122809055	C11orf63	C	T	0.525219	0.00831904	0.0014111	3.7e-09
rs7145052	14	92461192	TRIP11	C	T	0.549319	-0.00831198	0.00140939	3.7e-09
rs10842356	12	24621348	BCAT1	A	T	0.484602	0.00823647	0.00140029	4.1e-09
rs9652090	13	27983367	GTF3A	G	T	0.540322	-0.00832494	0.00141551	4.1e-09
rs62032001	16	49065630	CBLN1	A	C	0.802785	-0.0104052	0.00176934	4.1e-09
rs12436513	14	103269755	TRAF3	C	A	0.356981	0.00858419	0.00146045	4.2e-09
rs7633995	3	180369750	CCDC39	A	G	0.899338	-0.0144979	0.00247584	4.7e-09
rs3181269	11	33755956	CD59	C	T	0.745591	0.00937821	0.00160653	5.3e-09
rs10116891	9	122651993	RP11-295D22.1	G	A	0.89905	-0.0136092	0.00233533	5.6e-09
rs884152	8	25770557	EBF2	G	T	0.355895	-0.00851275	0.00146314	6e-09
rs3118252	9	25115154	TUSC1	G	C	0.416563	-0.00830965	0.00142919	6.1e-09
rs6931604	6	98578215	POU3F2	C	T	0.398855	-0.00832718	0.00143263	6.2e-09
rs636402	2	219466859	RQCD1	T	C	0.395066	0.00830694	0.00143104	6.4e-09
rs9594686	13	42723197	DGKH	C	T	0.823184	0.0106994	0.00184273	6.4e-09
rs9611560	22	41750622	ZC3H7B	T	C	0.261198	0.00935057	0.00161146	6.5e-09
rs4739558	8	38337264	FGFR1	A	G	0.399483	0.00830038	0.00143062	6.6e-09
rs686431	6	35974217	SLC26A8	C	T	0.981257	-0.030147	0.00519975	6.7e-09
rs7817581	8	143136114	TSNARE1	G	A	0.67229	0.008644	0.00149128	6.8e-09
rs1666132	3	77649190	ROBO2	C	T	0.422104	0.00826633	0.00142691	6.9e-09
rs9370527	6	56245812	COL21A1	G	A	0.759058	-0.00947593	0.00163563	6.9e-09
rs7354849	1	232765308	SIPA1L2	A	G	0.540843	-0.00815381	0.0014102	7.4e-09
rs61936936	12	116391685	MED13L	A	T	0.900038	-0.0135294	0.00234389	7.8e-09
rs7672	16	68294800	PLA2G15	C	G	0.285863	0.00900156	0.00155995	7.9e-09
rs7503580	17	79087036	BAIAP2	C	T	0.841844	-0.0111229	0.00193299	8.7e-09
rs2242258	10	75607168	CAMK2G	T	C	0.741068	-0.0091916	0.00159774	8.8e-09
rs7711823	5	158489315	EBF1	A	G	0.637547	0.00839544	0.00146037	9e-09
rs11256627	10	10535954	CELF2	G	A	0.295322	-0.00888158	0.00154644	9.3e-09
rs11165687	1	97099767	PTBP2	C	T	0.590832	-0.00815867	0.00142095	9.4e-09
rs7565437	2	65646966	SPRED2	T	C	0.590225	0.00818239	0.00142577	9.5e-09
rs1696058	12	90767159	CCER1	T	C	0.402699	0.0083571	0.00145745	9.8e-09
rs115359679	7	755987	PRKAR1B	C	A	0.930782	-0.0163924	0.00285925	9.9e-09
rs12941038	17	66509143	PRKAR1A	C	T	0.769815	-0.00955906	0.00166864	1e-08
rs10937241	3	185822774	ETV5	A	G	0.160567	-0.0109168	0.0019097	1.1e-08
rs12308065	12	120624085	GCN1L1	A	G	0.373043	-0.00830314	0.00145475	1.1e-08
rs4545941	19	16534207	EPS15L1	T	C	0.831369	-0.0108851	0.00190318	1.1e-08
rs201666051	9	20920868	FOCAD	C	T	0.618198	-0.00824202	0.00144933	1.3e-08
rs1177279	2	61295122	KIAA1841	A	G	0.2779	0.00887429	0.00156422	1.4e-08
rs7439324	4	44501351	KCTD8	C	T	0.837732	0.0107922	0.00190302	1.4e-08
rs4783789	16	51446707	SALL1	T	C	0.777678	0.00954609	0.00168287	1.4e-08
rs1476698	2	242296449	FARP2	A	G	0.631534	0.0082093	0.00144953	1.5e-08
rs6974282	7	100098295	NYAP1	C	T	0.804155	0.0100575	0.00177797	1.5e-08
rs71483681	11	131469205	NTM	T	C	0.487454	-0.00804454	0.00142103	1.5e-08
rs116293915	12	42705738	PPHLN1	C	A	0.555071	-0.00799321	0.00141319	1.5e-08
rs2755253	1	67470843	SLC35D1	C	T	0.291714	0.00870349	0.0015392	1.6e-08
rs115903965	3	66009529	MAGI1	G	A	0.975613	-0.0256573	0.00454383	1.6e-08
rs34722008	4	38659594	AC021860.1	G	A	0.646531	0.00829089	0.00146748	1.6e-08
rs10519136	15	47933163	SEMA6D	C	T	0.603803	0.00808755	0.00143229	1.6e-08
rs2539692	2	59841988	BCL11A	T	A	0.391021	0.00807502	0.00143304	1.8e-08
rs1619120	9	87302196	NTRK2	A	G	0.399349	-0.00806725	0.00143189	1.8e-08
rs10887571	10	88030441	GRID1	C	T	0.552146	-0.0079879	0.00141944	1.8e-08
rs2958542	11	62181882	SCGB1A1	C	T	0.632298	0.00824671	0.00146398	1.8e-08
rs6577497	1	8605667	RERE	A	T	0.614272	0.00806032	0.00143418	1.9e-08
rs2939931	10	121636406	MCMBP	T	C	0.517188	-0.00788378	0.00140336	1.9e-08
rs12132598	1	115235785	AMPD1	A	G	0.667322	-0.00833677	0.0014868	2.1e-08
rs7840305	8	57168101	CHCHD7	A	G	0.62892	0.00811794	0.0014498	2.2e-08
rs3815156	17	29685150	NF1	A	G	0.82365	-0.0103193	0.00184421	2.2e-08
rs8130408	21	39237138	KCNJ6	A	C	0.255786	-0.00901674	0.00161356	2.3e-08
rs1061072	10	126684796	CTBP2	G	A	0.892937	0.0126892	0.00227288	2.4e-08
rs2268762	3	38516075	ACVR2B	A	G	0.388067	-0.00799938	0.001436	2.5e-08
rs538579	3	62711674	CADPS	G	C	0.685061	-0.00841291	0.00150928	2.5e-08
rs7159126	14	93783176	BTBD7	T	C	0.716531	0.00866751	0.0015544	2.5e-08
rs1402989	3	27056851	NEK10	C	T	0.514974	-0.00780358	0.00140196	2.6e-08
rs7217460	17	65393344	PITPNC1	G	A	0.770482	0.00931829	0.0016779	2.8e-08
rs6719507	2	29733801	ALK	G	A	0.558383	0.00782016	0.00140955	2.9e-08
rs10841379	12	19992303	AEBP2	A	G	0.315325	-0.00837356	0.00150921	2.9e-08
rs3862342	11	49357043	FOLH1	C	T	0.290398	-0.00855158	0.00154376	3e-08
rs594585	16	65939803	CDH5	T	G	0.408838	0.00798275	0.00144004	3e-08
rs73085586	20	22430241	FOXA2	G	A	0.798751	-0.00971214	0.00175212	3e-08
rs11925138	3	131626048	CPNE4	G	A	0.904169	0.0132226	0.00238943	3.1e-08
rs11727676	4	145659064	HHIP	T	C	0.903565	0.0131142	0.0023713	3.2e-08
rs16839832	1	196349909	KCNT2	G	T	0.917759	-0.0141143	0.00255396	3.3e-08
rs76187039	6	43233990	TTBK1	G	T	0.865193	-0.0113143	0.00205082	3.4e-08
rs3791478	2	240064139	HDAC4	T	C	0.890549	0.0124909	0.00226463	3.5e-08
rs10791902	11	67093360	SSH3	C	T	0.58767	-0.00791789	0.00143674	3.6e-08
rs78420139	14	101201687	DLK1	G	A	0.944649	0.0170314	0.00309085	3.6e-08
rs4677156	3	72417857	RYBP	A	T	0.230804	0.00924136	0.0016795	3.7e-08
rs10823504	10	72034062	NPFFR1	G	A	0.936321	0.0158076	0.00287275	3.7e-08
rs1000471	15	89986583	RHCG	C	T	0.783832	-0.00949405	0.00172524	3.7e-08
rs2175171	1	7028842	CAMTA1	G	C	0.443375	-0.00774602	0.00140951	3.9e-08
rs10503555	8	15763818	TUSC3	A	G	0.5568	0.00777501	0.00141482	3.9e-08
rs9610387	22	36476762	RBFOX2	G	A	0.914436	0.0137775	0.00250759	3.9e-08
rs62048187	15	38117049	TMCO5A	G	C	0.682898	-0.00841416	0.00153206	4e-08
rs1357798	3	83780583	CADM2	C	T	0.213947	-0.00937945	0.00171135	4.2e-08
rs10111937	8	54160092	OPRK1	C	T	0.699952	-0.00837524	0.00152821	4.2e-08
rs12601380	17	34904985	GGNBP2	A	C	0.587339	0.00777281	0.0014188	4.3e-08
rs68015088	18	51484010	MBD2	G	A	0.654098	0.00809776	0.00147872	4.3e-08
rs3774604	3	53824136	CACNA1D	C	T	0.631085	0.00794743	0.00145434	4.6e-08
rs67679818	7	110672704	IMMP2L	C	T	0.417621	0.00780733	0.00142954	4.7e-08
rs772175	2	96944553	SNRNP200	G	A	0.664934	0.00807618	0.00148115	5e-08
rs2349179	7	8404389	NXPH1	T	A	0.615818	-0.00790048	0.00144944	5e-08

[truncated: 7 more sheets: Table S10, Table S11, Table S12, Table S13, Table S14, Table S15, Table S16]
